# Supplementary material for: Computational design of class II MHC binding peptide with sequence-based evolution information
Source: Bioinform Adv. 2026 May 8;6(1):vbag090. doi: 10.1093/bioadv/vbag090 (PMC13154412; doi:10.1093/bioadv/vbag090)
Supplement: vbag090_Supplementary_Data [file vbag090_supplementary_data.zip]

Archive with 2 entries (2 files):
- Supplementary_Dataset_1.xlsx
- Supplementary_Materials.pdf
