# Supplementary material for: Computational design of class II MHC binding peptide with sequence-based evolution information
Source: Bioinform Adv. 2026 May 8;6(1):vbag090. doi: 10.1093/bioadv/vbag090 (PMC13154412; doi:10.1093/bioadv/vbag090)
Supplement: vbag090_Supplementary_Data [file vbag090_supplementary_data.zip › Supplementary_Dataset_1.xlsx]

## Sheet: Sheet1
DRB4_0103	NetMHCIIpan-4.1	NetMHCIIpan-4.3
Peptide	binding cores	binding cores
KSTVIVQVVDVNDNPPE	VIVQVVDVN	VIVQVVDVN
KPGVVHVIDVDRGEE	VHVIDVDRG	VHVIDVDRG
RHLRDQSTEQSPSD	LRDQSTEQS	LRDQSTEQS
YVIKDLVPDLSNFY	IKDLVPDLS	IKDLVPDLS
KPFIYQEVIDLGGEP	IYQEVIDLG	IYQEVIDLG
FDVNLQVPDRAVL	VNLQVPDRA	VNLQVPDRA
KADVFHVLVIDLGGGT	FHVLVIDLG	FHVLVIDLG
RLAVRFTALDLGFGDA	VRFTALDLG	VRFTALDLG
DKITELRVQKLSVSKPTV	LRVQKLSVS	LRVQKLSVS
ALVLTSQKLPRAIQTP	LTSQKLPRA	LTSQKLPRA
KGIKVQSVDKQYN	IKVQSVDKQ	IKVQSVDKQ
LVKVKAQTIDRAKY	VKAQTIDRA	VKAQTIDRA
SPLPSIQLQPQSPSAS	IQLQPQSPS	IQLQPQSPS
PCPRIDTQQLDRQIKAI	IDTQQLDRQ	IDTQQLDRQ
LDGKRIQYQLVDISQDN	IQYQLVDIS	IQYQLVDIS
ERSEALRRQQLEQQQRE	LRRQQLEQQ	LRRQQLEQQ
VAAEKMYHTHRRRR	EKMYHTHRR	EKMYHTHRR
DGPAVLVEQQTDSAMEPT	LVEQQTDSA	LVEQQTDSA
ELRKLVLQKDDKGIHHR	LVLQKDDKG	LVLQKDDKG
EAQGALANIAVDKANLEIM	LANIAVDKA	LANIAVDKA
GKAPLRVQVQDNEG	LRVQVQDNE	LRVQVQDNE
IFMHLTNYSLNIHSGNF	LTNYSLNIH	LTNYSLNIH
LSKSIIKHSIDKSKS	IIKHSIDKS	IIKHSIDKS
VPTAIHQLYLDSNK	IHQLYLDSN	IHQLYLDSN
RTELETLQKQKKVKKPKP	LQKQKKVKK	LQKQKKVKK
GPEPKSVVQQYLDVVG	VVQQYLDVV	VVQQYLDVV
PEKSVDNQVLENNRG	VDNQVLENN	VDNQVLENN
KKVVVYLQKLDTAYD	VYLQKLDTA	VYLQKLDTA
VDRYISKYELDKAFSD	ISKYELDKA	ISKYELDKA
FERMLAAQGVDPGL	LAAQGVDPG	LAAQGVDPG
RQFDVNLQVPDRAVLGT	VNLQVPDRA	VNLQVPDRA
ATAALEQCVNLCKAHV	LEQCVNLCK	ALEQCVNLC
AQIIVMLPDNQSLAE	IVMLPDNQS	IVMLPDNQS
YNIRQQTPDKPSPN	IRQQTPDKP	IRQQTPDKP
DPSYVNVQNLDKARQA	VNVQNLDKA	VNVQNLDKA
ETNRIEVSNLDGSLRK	IEVSNLDGS	IEVSNLDGS
KPKISMQDVDLSLGSPK	ISMQDVDLS	ISMQDVDLS
KDQQFKKDQNVLSPVN	FKKDQNVLS	FKKDQNVLS
RQQNVERLSELVQAVSDPS	LVQAVSDPS	LVQAVSDPS
YVVISQGLDKPR	VISQGLDKP	VISQGLDKP
KAEGSEIRLAKVDATEE	IRLAKVDAT	IRLAKVDAT
ALPVIETQAGDVSAYIPT	IETQAGDVS	IETQAGDVS
SSHDSIKMEIVDHALH	IKMEIVDHA	IKMEIVDHA
ERLRRQVQDESQRKR	LRRQVQDES	LRRQVQDES
AKEDIVTEQIDFSAAR	IVTEQIDFS	IVTEQIDFS
KGIKVQSVDKQYNDG	IKVQSVDKQ	IKVQSVDKQ
NVGDKKGKIVDAVIQEH	KKGKIVDAV	IVDAVIQEH
DKQQLEELARQAVDRALAE	LARQAVDRA	LARQAVDRA
VVHSIELQATDGHDRPL	IELQATDGH	IELQATDGH
GPAGVRAQALDRDGNL	VRAQALDRD	VRAQALDRD
KNVRAQLVDMKRL	VRAQLVDMK	VRAQLVDMK
RGKSLRVQKIRPS	LRVQKIRPS	LRVQKIRPS
STLRLQHVDRPL	LRLQHVDRP	LRLQHVDRP
DPNRMPVRVVSPDNQVI	VRVVSPDNQ	VRVVSPDNQ
KGKINPASLDKAMSIPM	INPASLDKA	INPASLDKA
MVINSVAFDHADPSIF	VAFDHADPS	INSVAFDHA
SYLPVQFQSPDKAETQ	VQFQSPDKA	VQFQSPDKA
VKKELTYQNTDLSEIK	LTYQNTDLS	LTYQNTDLS
QHFIIPQMADSSLDL	IIPQMADSS	IIPQMADSS
RHEVRKMTLDRSEY	VRKMTLDRS	VRKMTLDRS
GKRIHVLPIDDTVEG	IHVLPIDDT	IHVLPIDDT
SSHDSIKMEIVDHALHA	IKMEIVDHA	IKMEIVDHA
GSLADSYLDEGFLLDKKIG	YLDEGFLLD	LADSYLDEG
RFSVIWQLVDRQN	VIWQLVDRQ	VIWQLVDRQ
ADSLYVEKIDVGEAEP	LYVEKIDVG	LYVEKIDVG
ARNALRLQVQDVPAGDDT	LQVQDVPAG	LQVQDVPAG
NSNRLRKQSINETPL	LRKQSINET	LRKQSINET
GEEMTLKQFLDYFKTEHK	TLKQFLDYF	TLKQFLDYF
QWRPSGHQGLGAQLAE	HQGLGAQLA	HQGLGAQLA
SVAGSWVCPRPLARSD	VCPRPLARS	VCPRPLARS
FNSIMKCDVDIRKDL	IMKCDVDIR	IMKCDVDIR
VDSLVAQLTDELIAG	LVAQLTDEL	LVAQLTDEL
MKPILLQGHERS	ILLQGHERS	ILLQGHERS
VIVNPMGHSRKK	VNPMGHSRK	VIVNPMGHS
EEPMALQELDSSNG	MALQELDSS	MALQELDSS
ALALSRQEIDMEDE	LSRQEIDME	LSRQEIDME
KRDTINLLDQREKRNHT	INLLDQREK	INLLDQREK
SEALELVKEAIDKAGYT	LVKEAIDKA	LVKEAIDKA
NKKQINVARLDGSF	INVARLDGS	INVARLDGS
IQILHQVLDLQIA	ILHQVLDLQ	ILHQVLDLQ
IPGIYVLSLEIGKT	IYVLSLEIG	IYVLSLEIG
ADDAILRELLDESQK	ILRELLDES	ILRELLDES
EEYLVKQGIDLSPW	LVKQGIDLS	LVKQGIDLS
LSKSIIKHSIDKSKSV	IIKHSIDKS	IIKHSIDKS
KSTIYRHYTKNSKQ	IYRHYTKNS	IYRHYTKNS
AQVRMVDMQKLTHGVLH	VDMQKLTHG	VDMQKLTHG
SKIREEYPDRIMNTF	IREEYPDRI	IREEYPDRI
IIIRVQSPDGVKR	IRVQSPDGV	IRVQSPDGV
IIRVQSPDGVKR	IRVQSPDGV	IRVQSPDGV
VVGIKVDKGVVPLAG	IKVDKGVVP	IKVDKGVVP
ALITQQDLAPQQRAA	ITQQDLAPQ	ITQQDLAPQ
RGGRQTMTALGIDTARKE	MTALGIDTA	MTALGIDTA
TTSTITRHTVDQTRPG	ITRHTVDQT	ITRHTVDQT
YQLKIKVQDMDGQYF	IKVQDMDGQ	IKVQDMDGQ
SLIAKKIHPQTIIAGWRE	IHPQTIIAG	IHPQTIIAG
IKRLKAADIDQEVKE	LKAADIDQE	LKAADIDQE
VSTEVRLMITDAARHK	VRLMITDAA	VRLMITDAA
AEKKKVMSQEIQEQLHK	VMSQEIQEQ	VMSQEIQEQ
GEIQKAEIRSQPVPRS	IRSQPVPRS	IRSQPVPRS
EQQRLKSQDLELSWNLN	LKSQDLELS	LKSQDLELS
SKPFIYQEVIDLGGEPI	IYQEVIDLG	IYQEVIDLG
IVVVAEQRPDASEED	VAEQRPDAS	VAEQRPDAS
VREKKILEVHIDKGMKD	ILEVHIDKG	ILEVHIDKG
ESIIIRVQSPDGVKR	IRVQSPDGV	IRVQSPDGV
IKGKVNSIIIDNCKK	VNSIIIDNC	VNSIIIDNC
QPIIRIQSIAPSLQ	IRIQSIAPS	IRIQSIAPS
KQIHGEQLDPHVT	IHGEQLDPH	IHGEQLDPH
TGRLEILQIHTKNMK	LEILQIHTK	LEILQIHTK
HQKVFKLQETEMMDPE	FKLQETEMM	FKLQETEMM
AGTVRRQAVDVSPLRR	VRRQAVDVS	VRRQAVDVS
VPSTAIREISLLKELRHPN	IREISLLKE	IREISLLKE
EEAERLRRQVQDESQRKR	LRRQVQDES	LRRQVQDES
KKVVVYLQKLDTAYDDL	VYLQKLDTA	VYLQKLDTA
SIYLHDQNPDAALR	LHDQNPDAA	LHDQNPDAA
SSQVPIVFENTDLHSYV	IVFENTDLH	IVFENTDLH
REGNEKEIERIMMNYDKL	IERIMMNYD	IERIMMNYD
MVVSEVDIAKADPA	VDIAKADPA	VDIAKADPA
ARRQYSLTVQAMDRGVPS	LTVQAMDRG	LTVQAMDRG
DWQKSTIYRHYTKNSKQI	IYRHYTKNS	IYRHYTKNS
EGSEIRLAKVDATEE	IRLAKVDAT	IRLAKVDAT
EEDFVRLKQQISDHISQ	LKQQISDHI	LKQQISDHI
GKSTVIVQVVDVNDNPP	VIVQVVDVN	VIVQVVDVN
AEQQRLKSQDLELSWNLNG	LKSQDLELS	LKSQDLELS
TSTITRHTVDQTRPG	ITRHTVDQT	ITRHTVDQT
LAPLHIQLVDAHEAPP	LHIQLVDAH	LHIQLVDAH
DNKLNVEDVDSTKNR	LNVEDVDST	LNVEDVDST
ALELVKEAIDKAGYT	LVKEAIDKA	LVKEAIDKA
GIGILKQAIDKMQM	ILKQAIDKM	ILKQAIDKM
TPDKRKGLVYIQQTDDSLI	VYIQQTDDS	VYIQQTDDS
EKVGRKGKHLLTVDQKR	RKGKHLLTV	KHLLTVDQK
PVIETQAGDVSAY	IETQAGDVS	IETQAGDVS
VAKEIARAVVEKRLAA	IARAVVEKR	IARAVVEKR
NRHEVRKMTLDRSE	VRKMTLDRS	VRKMTLDRS
PLPDMLKYVIEFASTK	LKYVIEFAS	LKYVIEFAS
FKNLLKLEELDISKNS	LKLEELDIS	LKLEELDIS
KNLAQKWLMQAQ	LAQKWLMQA	LAQKWLMQA
LTALGPAQTQVPEQRQ	AQTQVPEQR	AQTQVPEQR
EGDHGARVVLVAVDKGVFV	VVLVAVDKG	VVLVAVDKG
RRRDIRILVLDDTNHER	IRILVLDDT	IRILVLDDT
NFGDALLDAGESMKRLA	LLDAGESMK	FGDALLDAG
DKPAQIRFSNISAAKA	IRFSNISAA	IRFSNISAA
YHVLRVQENSPGHR	LRVQENSPG	LRVQENSPG
RRVHPQVTVYPAK	VHPQVTVYP	VHPQVTVYP
TGSREIKSQQSEVTR	IKSQQSEVT	IKSQQSEVT
HGGKAPLRVQVQDNEG	LRVQVQDNE	LRVQVQDNE
DREKVSHYVLTIKSS	VSHYVLTIK	VSHYVLTIK
QGALANIAVDKANL	LANIAVDKA	LANIAVDKA
VLKNVRIDPSSLSFN	LKNVRIDPS	LKNVRIDPS
DTEIKVTAVDVSTN	IKVTAVDVS	IKVTAVDVS
EDVRNQCTDHGADMIS	VRNQCTDHG	VRNQCTDHG
VSNEIVRFPTDQLTPD	IVRFPTDQL	IVRFPTDQL
RHIQIEALEKSPH	IQIEALEKS	IQIEALEKS
GGKNIKALRTDYNAS	IKALRTDYN	IKALRTDYN
DLRRQLRKAVMDHVSDS	LRKAVMDHV	LRKAVMDHV
SPLKEPLTIQVLTVGNALR	LTIQVLTVG	LTIQVLTVG
RVDQLTAQLADLAAR	LTAQLADLA	LTAQLADLA
KHELQVLAVDRMRK	LQVLAVDRM	LQVLAVDRM
SAKKKSIRVILDLTPN	SIRVILDLT	IRVILDLTP
TVIRSLTLDAAPDHNPP	IRSLTLDAA	IRSLTLDAA
DTDLLEQQDIDLSPDL	LEQQDIDLS	LEQQDIDLS
KATVHIQVNDVN	VHIQVNDVN	VHIQVNDVN
FPVPANIIWHFKE	VPANIIWHF	VPANIIWHF
SPAKIHVFYIDYGNRE	IHVFYIDYG	IHVFYIDYG
APCRSQDIDADGQG	CRSQDIDAD	CRSQDIDAD
KGKINSITVDNCKK	INSITVDNC	INSITVDNC
ERAQQVAVQEQEIARR	VAVQEQEIA	VAVQEQEIA
NRHEVRKMTLDRS	VRKMTLDRS	VRKMTLDRS
ELKSLKDQLTDLSNSL	LKDQLTDLS	LKDQLTDLS
ASVFVKLQKPNAAIRD	VKLQKPNAA	VKLQKPNAA
GALANIAVDKANLEIMT	LANIAVDKA	LANIAVDKA
QRSVRLAPVYQKLLER	VRLAPVYQK	VRLAPVYQK
VVNRLGAIAKDPKS	LGAIAKDPK	LGAIAKDPK
EDLKLHLQSTDYG	LHLQSTDYG	LHLQSTDYG
RRTLRVQGNDHS	LRVQGNDHS	LRVQGNDHS
IKVVDLLAPYAKGGKIG	VDLLAPYAK	VVDLLAPYA
DDLKAIIKPQYVDQIPK	IKPQYVDQI	IKPQYVDQI
LAGLGLQQLDEGLFS	LGLQQLDEG	LGLQQLDEG
ELQRANSHFIEEQQA	ANSHFIEEQ	ANSHFIEEQ
ILDGKRIQYQLVDISQD	IQYQLVDIS	IQYQLVDIS
TNSLKVQVVDVNDNAPV	LKVQVVDVN	LKVQVVDVN
EDSLVFVQTDKSIYKP	LVFVQTDKS	LVFVQTDKS
DTSLIRGLVLDHGARHPD	IRGLVLDHG	IRGLVLDHG
HQKVFKLQETEMMDPEL	FKLQETEMM	FKLQETEMM
ETMKMRYEHIDHTFE	MRYEHIDHT	MRYEHIDHT
ISLQKQNSDMQAELQK	LQKQNSDMQ	LQKQNSDMQ
VPVSEIIAVEETDVHGKH	IAVEETDVH	IAVEETDVH
YENIIALQENELKKKADE	IALQENELK	IALQENELK
GRLVNLQHLDLLNNK	VNLQHLDLL	VNLQHLDLL
EEIHTQFLDHLL	IHTQFLDHL	IHTQFLDHL
SPDKPRPMPMDTSVYESP	PRPMPMDTS	PRPMPMDTS
GRAGTVRRQAVDVSPLR	VRRQAVDVS	VRRQAVDVS
GPKVDVEVPDVSLEGPE	VDVEVPDVS	VDVEVPDVS
YLIGRQKIDGTERE	IGRQKIDGT	IGRQKIDGT
GRAGTVRRQAVDVSPLRR	VRRQAVDVS	VRRQAVDVS
AEPKIMKVTVKTPKEK	IMKVTVKTP	MKVTVKTPK
FTILNPIYSITTDVL	IYSITTDVL	IYSITTDVL
KKYYVKTYKIDVSSNGEDW	VKTYKIDVS	VKTYKIDVS
KLPIGTQQIRVGVV	IGTQQIRVG	IGTQQIRVG
THINIVVIGHVDSGK	VVIGHVDSG	VVIGHVDSG
GKSTVIVQVVDVNDNPPE	VIVQVVDVN	VIVQVVDVN
FDHLRKEASDPQPEEAD	LRKEASDPQ	LRKEASDPQ
GPKKTISVARLEKAAQ	ISVARLEKA	ISVARLEKA
ETVIRSLTLDAAPDHN	IRSLTLDAA	IRSLTLDAA
EPVIKVAAIDNGLA	IKVAAIDNG	IKVAAIDNG
FVPIKVEQIEAGTPGRLR	IKVEQIEAG	IKVEQIEAG
SLLGDDALVQV	LLGDDALVQ	LLGDDALVQ
PDVPPKPSFAPLSTSMK	PSFAPLSTS	PSFAPLSTS
QPAHFTVQTVDAGVGEVL	FTVQTVDAG	FTVQTVDAG
KGIKVQSVDKQYND	IKVQSVDKQ	IKVQSVDKQ
KATVHIQVNDVNEYAP	VHIQVNDVN	VHIQVNDVN
AERLRRQVQDESQR	LRRQVQDES	LRRQVQDES
FRSLRRQKIDISRRGN	LRRQKIDIS	LRRQKIDIS
KKKYYVKTYKIDVSSNGED	VKTYKIDVS	VKTYKIDVS
QTLGLPITDEQIQEMK	ITDEQIQEM	ITDEQIQEM
IIDDKGILRQITLNDLPVG	ILRQITLND	ILRQITLND
IPNAIRLVAPDLGILVV	IRLVAPDLG	IRLVAPDLG
DVESDSAKQFLQAAEAIDD	KQFLQAAEA	SAKQFLQAA
NVTDSLRESEIDKATEHK	LRESEIDKA	LRESEIDKA
TNTNEFLIDVDKGEN	EFLIDVDKG	EFLIDVDKG
KRIQYQLVDISQDNA	IQYQLVDIS	IQYQLVDIS
EVHSEIIQVEATDKDLGPN	IQVEATDKD	IQVEATDKD
DAMLMAVQLLDSSNQE	MAVQLLDSS	MAVQLLDSS
KHKDLQQQLVDAKLQQ	LQQQLVDAK	LQQQLVDAK
SDGLNSLTYQVLDVQRYPL	LTYQVLDVQ	LTYQVLDVQ
EDGPAVLVEQQTDSAMEPT	LVEQQTDSA	LVEQQTDSA
WPGESKIHIQRIQAASPP	IHIQRIQAA	IHIQRIQAA
GAVRLQRPFLRSPL	VRLQRPFLR	VRLQRPFLR
ADVFHVLVIDLGGGT	FHVLVIDLG	FHVLVIDLG
SHNKIKSQKIDYGVF	IKSQKIDYG	IKSQKIDYG
SELKSLKDQLTDLSNSLE	LKDQLTDLS	LKDQLTDLS
EEQRKEVQNQLVDREHK	VQNQLVDRE	VQNQLVDRE
AKEELERQAVDQIK	LERQAVDQI	LERQAVDQI
GVPIEIAPDDPSRK	IEIAPDDPS	IEIAPDDPS
APILPQGLQPEQQ	ILPQGLQPE	ILPQGLQPE
QPAHFTVQTVDAGVGE	FTVQTVDAG	FTVQTVDAG
WKIKLQVLDPVPK	IKLQVLDPV	IKLQVLDPV
RKPRKGKVFQEPLF	RKGKVFQEP	PRKGKVFQE
PGLARQAPKPRKQ	LARQAPKPR	LARQAPKPR
GKAEMIIEQNTDGVNF	IIEQNTDGV	IIEQNTDGV
ENGRIQCFKTDTKEFVRE	IQCFKTDTK	IQCFKTDTK
ERAQYTLMAQAVDRDTN	LMAQAVDRD	LMAQAVDRD
ENPDLFLTSEATDYGRQ	LTSEATDYG	LTSEATDYG
LGVTKQDLGPVPM	VTKQDLGPV	VTKQDLGPV
LEKLPIGTQQIRVGVVQ	IGTQQIRVG	IGTQQIRVG
SDDGRRTLRVQGNDHSAT	LRVQGNDHS	LRVQGNDHS
SDLAVPSELALLKAVDT	PSELALLKA	PSELALLKA
AIKRGYRMAQPAHASDE	YRMAQPAHA	YRMAQPAHA
HKRKKVEAQLQELQVK	VEAQLQELQ	VEAQLQELQ
QGALANIAVDKAN	LANIAVDKA	LANIAVDKA
TTLTIHGTHLDTGSQED	IHGTHLDTG	IHGTHLDTG
RIKLKPLDKVTKSPAS	IKLKPLDKV	IKLKPLDKV
VKAEMEQMALDVGLPS	MEQMALDVG	MEQMALDVG
KNMKIHSVDQGAEH	MKIHSVDQG	MKIHSVDQG
VMALRREKMFVEEVS	LRREKMFVE	LRREKMFVE
GEFRKDGVPIGYKG	FRKDGVPIG	FRKDGVPIG
IGGLSFETTDESLR	LSFETTDES	LSFETTDES
SPKELTLQKGDIVYIH	LTLQKGDIV	LTLQKGDIV
SGPMGNIMIDPVLGTVG	MGNIMIDPV	IMIDPVLGT
AHGVLLQALDEMRAD	VLLQALDEM	VLLQALDEM
VKEPVIKVAAIDNGLAFPL	IKVAAIDNG	IKVAAIDNG
EQFTIHLTVNPQSK	IHLTVNPQS	IHLTVNPQS
GLHRLVVQVNDSGQPS	LVVQVNDSG	LVVQVNDSG
IPEILKIQIIGLGTQ	LKIQIIGLG	LKIQIIGLG
IDPDQTVIRAESLDGGDTS	IRAESLDGG	IRAESLDGG
DAGEGLLAVQITDPEGKPK	LAVQITDPE	LAVQITDPE
GERSPLLSEPIDGGAGGN	LLSEPIDGG	LLSEPIDGG
HTPPLDPQELDILKT	LDPQELDIL	LDPQELDIL
EAERIAYQRNDDDEEE	IAYQRNDDD	IAYQRNDDD
APKRGEIVRQIGDALR	IVRQIGDAL	IVRQIGDAL
IEEQRVQVQVVERAQQ	VQVQVVERA	VQVQVVERA
LADLQKQVTDLEAE	LQKQVTDLE	LQKQVTDLE
AKSAIAKQAADQMKNQ	IAKQAADQM	IAKQAADQM
VEQGRVRYLSTDPQHHAY	VRYLSTDPQ	VRYLSTDPQ
GRQTMTALGIDTARK	MTALGIDTA	MTALGIDTA
KSVLQAVQKTDEGHPF	QAVQKTDEG	QAVQKTDEG
RVEEEEERCQHLQAEKKK	ERCQHLQAE	ERCQHLQAE
GDHGARVVLVAVDKGVFVL	VVLVAVDKG	VVLVAVDKG
LNRKILYSLIDSADG	ILYSLIDSA	ILYSLIDSA
VNPPQDFEIVDPGYL	QDFEIVDPG	QDFEIVDPG
QSDITILTPKLLSTSPMPT	ITILTPKLL	ITILTPKLL
GRFSVIWQLVDRQN	VIWQLVDRQ	VIWQLVDRQ
FQPHLINVEGVGVAELL	INVEGVGVA	INVEGVGVA
HKTLRRLVPDSDVR	LRRLVPDSD	LRRLVPDSD
RDNTLKVIDLRVSNIR	LKVIDLRVS	LKVIDLRVS
QEKRGGEVLDSSHDDIKL	VLDSSHDDI	RGGEVLDSS
LLGYRLAYQGQDTPE	LAYQGQDTP	LAYQGQDTP
DSDKHTIRFIPHENGVH	IRFIPHENG	IRFIPHENG
GLSIIGVQQIDRVVEVVE	IGVQQIDRV	IGVQQIDRV
IAQLSQQSLDFVKII	LSQQSLDFV	LSQQSLDFV
VIDGEKTIIQNPTDQQKK	IIQNPTDQQ	IIQNPTDQQ
SHDSIKMEIVDHALH	IKMEIVDHA	IKMEIVDHA
SGLGVTKQDLGPVPM	LGVTKQDLG	LGVTKQDLG
KRNRKRITNQMTDSSRERP	ITNQMTDSS	ITNQMTDSS
SQVPIVFENTDLHSYVV	IVFENTDLH	IVFENTDLH
GTRPPINMEELDESYQK	INMEELDES	INMEELDES
PECLDMQPYMSQPN	LDMQPYMSQ	LDMQPYMSQ
LSIIGVQQIDRVVE	IGVQQIDRV	IGVQQIDRV
RDVEQGRVRYLSTDPQHHA	VRYLSTDPQ	VRYLSTDPQ
TPLMPNQSIDVSLPL	MPNQSIDVS	MPNQSIDVS
KELNHLAVDEASGVV	LNHLAVDEA	LNHLAVDEA
AIIKPQYVDQIPK	IKPQYVDQI	IKPQYVDQI
IDGEKTIIQNPTDQQKK	IIQNPTDQQ	IIQNPTDQQ
DGVLRIQNLDQSCQG	LRIQNLDQS	LRIQNLDQS
FKPVVAAQKISKGADPK	VAAQKISKG	VAAQKISKG
LLAALHRQVPDVGPVPF	LHRQVPDVG	LHRQVPDVG
VDTGIGMTKADLINNL	IGMTKADLI	IGMTKADLI
TGGKLLVSNLDFGVSDA	LLVSNLDFG	LLVSNLDFG
INIVVIGHVDSGKST	VVIGHVDSG	VVIGHVDSG
RRDIRILVLDDTNHERER	IRILVLDDT	IRILVLDDT
DGDTIVNVQQIDDGWMYGT	VNVQQIDDG	VNVQQIDDG
EQQRLAVQQVEEAQQ	LAVQQVEEA	LAVQQVEEA
VKKQLRAQEIAMQNR	LRAQEIAMQ	LRAQEIAMQ
VGDKKGKIVDAVIQEH	IVDAVIQEH	IVDAVIQEH
SYLKRLCGTFLGGPKPP	LKRLCGTFL	LCGTFLGGP
KVPTISINKTDGCHAY	ISINKTDGC	ISINKTDGC
DYDRNIRTEKIYDDHRK	IRTEKIYDD	IRTEKIYDD
EQGRVRYLSTDPQH	VRYLSTDPQ	VRYLSTDPQ
RKEVKLQRQQVSK	VKLQRQQVS	VKLQRQQVS
ATPLLMQALPMGALPQGPM	LLMQALPMG	LLMQALPMG
IPQKIAVQPGTVGPQ	IAVQPGTVG	IAVQPGTVG
DIQILHQVLDLQIA	ILHQVLDLQ	ILHQVLDLQ
SDFDEFERQLNENKQERD	FERQLNENK	FERQLNENK
NKPGIVYASLNHSVIG	IVYASLNHS	IVYASLNHS
AQQVAVQEQEIARR	VAVQEQEIA	VAVQEQEIA
AREALLSSAVDHGSDE	LLSSAVDHG	LLSSAVDHG
RHEVRKMTLDRSEYT	VRKMTLDRS	VRKMTLDRS
VNGQEYHLQLVDTAGQDE	YHLQLVDTA	YHLQLVDTA
LRRSIVVIHPDTGRE	IVVIHPDTG	IVVIHPDTG
VEQGRVRYLSTDPQH	VRYLSTDPQ	VRYLSTDPQ
SLIHVFRPDISPYFG	IHVFRPDIS	IHVFRPDIS
DRDKPAQIRFSNISAAKA	IRFSNISAA	IRFSNISAA
AAQVAHQKPHASMDK	VAHQKPHAS	VAHQKPHAS
ASDDGRRTLRVQGNDHSAT	LRVQGNDHS	LRVQGNDHS
SRRRVLLQHVHEGYEKD	VLLQHVHEG	VLLQHVHEG
GNKNVVTREHLDRMKN	VTREHLDRM	VTREHLDRM
LAPKAQEIDRSNEFK	PKAQEIDRS	PKAQEIDRS
SHKATVHIQVNDVNEY	VHIQVNDVN	VHIQVNDVN
APVDFSKIDPSKPES	VDFSKIDPS	VDFSKIDPS
DDPSYVNVQNLDKARQAV	VNVQNLDKA	VNVQNLDKA
EPGMGFKIAMQTLDMGRIG	IAMQTLDMG	IAMQTLDMG
ALALSRQEIDMEDEE	LSRQEIDME	LSRQEIDME
ELEEQKIVQAKLKQ	LEEQKIVQA	LEEQKIVQA
KKQINVARLDGSF	INVARLDGS	INVARLDGS
RLAQIHIQQQDQCVE	IHIQQQDQC	IHIQQQDQC
IPNAIRLVAPDLGILV	IRLVAPDLG	IRLVAPDLG
QIKGKINSITVDNCKK	INSITVDNC	INSITVDNC
NHPDLRRILTDYGFEG	LRRILTDYG	LRRILTDYG
HAFRIRAVTIDRVMS	IRAVTIDRV	IRAVTIDRV
ETRQEIQEGQINIAMASAS	IQEGQINIA	IQEGQINIA
YTPDMNREDVDYAIRK	MNREDVDYA	MNREDVDYA
GKRIQYQLVDISQDNA	IQYQLVDIS	IQYQLVDIS
LHPVLQRQQLDYGIYV	LQRQQLDYG	LQRQQLDYG
TDLLEQQDIDLSPD	LEQQDIDLS	LEQQDIDLS
DDGRRTLRVQGNDHS	LRVQGNDHS	LRVQGNDHS
SEKELNHLAVDEASGVV	LNHLAVDEA	LNHLAVDEA
SIEDVRNQCTDHGADM	VRNQCTDHG	VRNQCTDHG
SETNRIEVSNLDGSLRK	IEVSNLDGS	IEVSNLDGS
LPLPTPKVIGIDLGTT	PKVIGIDLG	PKVIGIDLG
IKGKINSITVDNCKKL	INSITVDNC	INSITVDNC
QKVFKLQETEMMD	FKLQETEMM	FKLQETEMM
LTQIKRQEMDSQVRV	IKRQEMDSQ	IKRQEMDSQ
ERMLAAQGVDPGLA	LAAQGVDPG	LAAQGVDPG
RVDQLTAQLADLAARG	LTAQLADLA	LTAQLADLA
GLSIIGVQQIDRVVE	IGVQQIDRV	IGVQQIDRV
IREAREQHPDMSVTR	AREQHPDMS	AREQHPDMS
GQHFIIPQMADSSLDL	IIPQMADSS	IIPQMADSS
LPEISSQKTQRHIQ	ISSQKTQRH	ISSQKTQRH
GLRHMEPDLSARVT	LRHMEPDLS	LRHMEPDLS
GTNRIEVARLDGQFRQ	IEVARLDGQ	IEVARLDGQ
TQSIMMQVLDKGRFQKP	IMMQVLDKG	IMMQVLDKG
STNSLKVQVVDVND	LKVQVVDVN	LKVQVVDVN
LRPISKSKTDLPEEKPD	ISKSKTDLP	ISKSKTDLP
KELNHLAVDEASG	LNHLAVDEA	LNHLAVDEA
LDDLEDSMIGPEVVHPL	LEDSMIGPE	IGPEVVHPL
VAQTIRTQKTDQFPL	IRTQKTDQF	IRTQKTDQF
TPLMPNQSIDVSLPLN	MPNQSIDVS	MPNQSIDVS
DKITELRVQKLSVSKPTVT	LRVQKLSVS	LRVQKLSVS
TNRHEVRKMTLDRSEY	VRKMTLDRS	VRKMTLDRS
GEGLLAVQITDPEGKPK	LAVQITDPE	LAVQITDPE
SGRIRKILVDLSNPGGRP	IRKILVDLS	IRKILVDLS
LDNMIASGQLDESIR	IASGQLDES	IASGQLDES
HEVRKMTLDRSEY	VRKMTLDRS	VRKMTLDRS
KGKINPASLDKAMSIP	INPASLDKA	INPASLDKA
RQYSLTVQAMDRGVPS	LTVQAMDRG	LTVQAMDRG
YPVKVPLEVQEADEAKLQQ	LEVQEADEA	LEVQEADEA
EPKIMKVTVKTPKEKEE	IMKVTVKTP	MKVTVKTPK
TTILQIEAKDVDLGANVS	IEAKDVDLG	IEAKDVDLG
LKRIVIEYVDRIIFH	IVIEYVDRI	IVIEYVDRI
DVKGIKVQSVDKQYND	IKVQSVDKQ	IKVQSVDKQ
KHQKQLERQQLETEKK	LERQQLETE	LERQQLETE
KNAHLKKQNLERAIE	LKKQNLERA	LKKQNLERA
TQAEQLRRQLTPYAQRME	LRRQLTPYA	LRRQLTPYA
AGTVRRQAVDVSPL	VRRQAVDVS	VRRQAVDVS
ELKSLKDQLTDLSNSLE	LKDQLTDLS	LKDQLTDLS
SSVKLREQILDLSKR	LREQILDLS	LREQILDLS
EPVIKVAAIDNGLAFPL	IKVAAIDNG	IKVAAIDNG
IKGKINSITVDNCKK	INSITVDNC	INSITVDNC
ELLQQQKELAQEQAR	LQQQKELAQ	LQQQKELAQ
EEERCQHLQAEKKK	ERCQHLQAE	ERCQHLQAE
TRLIHLNKIDPHAPN	IHLNKIDPH	IHLNKIDPH
LNTILPDARDPAFKA	ILPDARDPA	ILPDARDPA
ETSEMYLIQPDSSVKPY	MYLIQPDSS	MYLIQPDSS
TPDFLLSQSVDQLARPPS	LLSQSVDQL	LLSQSVDQL
DVKGIKVQSVDKQYNDG	IKVQSVDKQ	IKVQSVDKQ
KNLLKLEELDISKNSLS	LKLEELDIS	LKLEELDIS
SDDGRRTLRVQGNDHSATR	LRVQGNDHS	LRVQGNDHS
SLEAQGNSSHLDADT	LEAQGNSSH	LEAQGNSSH
QHRSGWKQEIDILR	GWKQEIDIL	GWKQEIDIL
ESEKVVQEALDKAREG	VVQEALDKA	VVQEALDKA
DRVVIEGQTVDFQCEAKG	IEGQTVDFQ	IEGQTVDFQ
KIPGIYVLSLEIGKT	IYVLSLEIG	IYVLSLEIG
LPLDVDLLSMELPE	LDVDLLSME	VDLLSMELP
NSLKVQVVDVNDN	LKVQVVDVN	LKVQVVDVN
SFGYLREEPLDKSYDFI	LREEPLDKS	LREEPLDKS
ETMKMRYEHIDHTFEI	MRYEHIDHT	MRYEHIDHT
ALITQQDLAPQQR	ITQQDLAPQ	ITQQDLAPQ
GQITQQELDTVVK	ITQQELDTV	ITQQELDTV
VPSPVDCQVTDLAGNE	VDCQVTDLA	VDCQVTDLA
LSLIHVFRPDISPY	IHVFRPDIS	IHVFRPDIS
TELRVQKLSVSKPT	LRVQKLSVS	LRVQKLSVS
GPRRQAMKEMSIDQAKY	MKEMSIDQA	MKEMSIDQA
RMVDMQKLTHGVLH	VDMQKLTHG	VDMQKLTHG
KRITIQLPDHVSS	ITIQLPDHV	ITIQLPDHV
ADGRIVKMEVDYSAT	IVKMEVDYS	IVKMEVDYS
MDPSMGVNSVTISVE	MGVNSVTIS	MGVNSVTIS
DAGEGLLTVQILDPEGKPK	LTVQILDPE	LTVQILDPE
EDDLKAIIKPQYVDQIPKA	IKPQYVDQI	IKPQYVDQI
ITKPVRRTVVDESEN	VRRTVVDES	VRRTVVDES
LPVIETQAGDVSAYIP	IETQAGDVS	IETQAGDVS
KAIIKPQYVDQIPK	IKPQYVDQI	IKPQYVDQI
RSLRELHLDHNQISR	LRELHLDHN	LRELHLDHN
IWAVRPQDLDTCDPR	VRPQDLDTC	VRPQDLDTC
DTEIKVTAVDVSTNR	IKVTAVDVS	IKVTAVDVS
ISKYELDKAFSDR	YELDKAFSD	ISKYELDKA
LPGLMDMQAVDRAQPLG	MDMQAVDRA	MDMQAVDRA
GAGIAQVSVDKGLKT	IAQVSVDKG	IAQVSVDKG
YPVKVPLEVQEADEAKL	LEVQEADEA	LEVQEADEA
DGIMVARGDLGIEIPA	IMVARGDLG	IMVARGDLG
DNKLNVEDVDSTKN	LNVEDVDST	LNVEDVDST
KRHSLEYSLRIQKVDVY	LRIQKVDVY	LRIQKVDVY
TTSTITRHTVDQTRPGA	ITRHTVDQT	ITRHTVDQT
FVPIKVEQIEAGTPG	IKVEQIEAG	IKVEQIEAG
GRAGTVRRQAVDVSPL	VRRQAVDVS	VRRQAVDVS
HGQITQQELDTVV	ITQQELDTV	ITQQELDTV
LLQKNVRAQLVDMKR	VRAQLVDMK	VRAQLVDMK
DVAELSISPSDNAVVL	LSISPSDNA	LSISPSDNA
LAQIHIQQQDQCVE	IHIQQQDQC	IHIQQQDQC
EPQEHIHIQWVDDDKN	IHIQWVDDD	IHIQWVDDD
AGPAVLSIDEDIG	VLSIDEDIG	VLSIDEDIG
LGVRPGMPPQPQGPAP	MPPQPQGPA	MPPQPQGPA
KEPVIKVAAIDNGLAFP	IKVAAIDNG	IKVAAIDNG
EQRRYVSSLTEEISKR	YVSSLTEEI	VSSLTEEIS
DPVPKPVIKIEKIEDMDD	IKIEKIEDM	IKIEKIEDM
AEGSEIRLAKVDATEE	IRLAKVDAT	IRLAKVDAT
LTITMCIVLNTLFMALE	IVLNTLFMA	IVLNTLFMA
NGQEYHLQLVDTAGQDE	YHLQLVDTA	YHLQLVDTA
KTNTNEFLIDVDKGENY	EFLIDVDKG	EFLIDVDKG
RGRLERAWMDGSHRD	LERAWMDGS	LERAWMDGS
KPGQFIRSVDPDSPAE	IRSVDPDSP	IRSVDPDSP
KLHEIYIQAKDKGANPEG	IYIQAKDKG	IYIQAKDKG
ALLRYNIRQQTPDKPSPN	IRQQTPDKP	IRQQTPDKP
GLSIIGVQQIDRVVEVV	IGVQQIDRV	IGVQQIDRV
HGARVVLVAVDKGVFV	VVLVAVDKG	VVLVAVDKG
GARHLLIQEVDATSH	LLIQEVDAT	LLIQEVDAT
LHQVFKLDPNNKEGPV	FKLDPNNKE	FKLDPNNKE
EWKIKLQVLDPVPKP	IKLQVLDPV	IKLQVLDPV
LAGLGLQQLDEGLFSR	LGLQQLDEG	LGLQQLDEG
SVKLREQILDLSKRY	LREQILDLS	LREQILDLS
LLTVDVINQNTSCNNY	VINQNTSCN	VINQNTSCN
DDKRKIQSQFTDAQKH	IQSQFTDAQ	IQSQFTDAQ
FSRVLVEQQQDRARR	LVEQQQDRA	LVEQQQDRA
YEPKEDLPVITIDPASPQ	LPVITIDPA	LPVITIDPA
KRLPVFGMEPRILYNP	VFGMEPRIL	VFGMEPRIL
NRHEVRKMTLDRSEY	VRKMTLDRS	VRKMTLDRS
QVRASPKMPALPVQAT	VRASPKMPA	VRASPKMPA
RPPVIAGQIVNLGQAS	IAGQIVNLG	IAGQIVNLG
ICSRCARLQGDNLEERTEE	LQGDNLEER	LQGDNLEER
TELIRRIEIQPKHIFWS	IEIQPKHIF	IEIQPKHIF
KPVVAAQKISKGADPKS	VAAQKISKG	VAAQKISKG
NSEALELVKEAIDKAGYT	LVKEAIDKA	LVKEAIDKA
KPVVAAQKISKGAD	VAAQKISKG	VAAQKISKG
SHDTIRITWADNSLPK	IRITWADNS	IRITWADNS
IVYAKTDLAAVPASRG	IVYAKTDLA	IVYAKTDLA
DGATILSMMDVDHQIA	LSMMDVDHQ	LSMMDVDHQ
EHPITAQQVDQLKA	ITAQQVDQL	ITAQQVDQL
RFHKTLRRLVPDSDVR	LRRLVPDSD	LRRLVPDSD
KNVRAQLVDMKRLEVD	VRAQLVDMK	VRAQLVDMK
FTNRHEVRKMTLDRSEY	VRKMTLDRS	VRKMTLDRS
QYSLTVQAMDRGVPS	LTVQAMDRG	LTVQAMDRG
EEELQVIQPDKSVLVAAG	LQVIQPDKS	LQVIQPDKS
IKPGVTTEEIDHAVH	VTTEEIDHA	VTTEEIDHA
TNSLKVQVVDVNDNAP	LKVQVVDVN	LKVQVVDVN
DTNKKQINVARLDGSFK	INVARLDGS	INVARLDGS
KRHSLEYSLRIQKVDVYD	LRIQKVDVY	LRIQKVDVY
PILQNIGQLGLL	ILQNIGQLG	ILQNIGQLG
HQGPVIYAQLDHSGGHH	VIYAQLDHS	VIYAQLDHS
ALKRIHKELNDLARD	IHKELNDLA	IHKELNDLA
DGRRLAVRFTALDLGFGDA	VRFTALDLG	VRFTALDLG
TPLLMQALPMGALPQG	LLMQALPMG	LLMQALPMG
DDGRRTLRVQGNDHSATR	LRVQGNDHS	LRVQGNDHS
VVRLQLEATERQRGGA	LQLEATERQ	LQLEATERQ
DTKLIKGVIVDKDFSHPQ	IKGVIVDKD	IKGVIVDKD
RHEVRKMTLDRSEYTS	VRKMTLDRS	VRKMTLDRS
VDMQKLTHGVLHTK	MQKLTHGVL	MQKLTHGVL
KNVVTREHLDRMKNS	VTREHLDRM	VTREHLDRM
DRNTLIIYLDKVSHSED	IYLDKVSHS	IYLDKVSHS
RLLSRVAALFPALRPGG	VAALFPALR	VAALFPALR
ADTTSYLIGRQKIDGTERE	IGRQKIDGT	IGRQKIDGT
KSTVLQQQYNRVGKVEH	LQQQYNRVG	LQQQYNRVG
GPLKIRGQVVDVEQG	IRGQVVDVE	IRGQVVDVE
APFQLHSAALDFSPPGTE	LHSAALDFS	LHSAALDFS
STVGQQNGSVVRVCS	VGQQNGSVV	VGQQNGSVV
RGKARRRAAKLQSSQEPE	RRAAKLQSS	RRAAKLQSS
LEAQDDLGVTQRILDEA	LGVTQRILD	LGVTQRILD
TELAATMVELGKDKRNPD	MVELGKDKR	LAATMVELG
QLAGLPRSQQQRHLP	PRSQQQRHL	PRSQQQRHL
SHDLVQEAIDHAQDLQQ	LVQEAIDHA	LVQEAIDHA
ALKRIEEEKPDCSKAR	IEEEKPDCS	IEEEKPDCS
LEDVFYQMIDESQS	VFYQMIDES	VFYQMIDES
STNSLKVQVVDVNDNA	LKVQVVDVN	LKVQVVDVN
MEHIHKLKADKARKKLL	IHKLKADKA	IHKLKADKA
KEKEELLKLIAVLEKETAQ	IAVLEKETA	LKLIAVLEK
VPAYWQIHMERVKVGPG	IHMERVKVG	IHMERVKVG
IRQQTPDKPSPN	IRQQTPDKP	IRQQTPDKP
PLPDEKTKKRIF	PDEKTKKRI	LPDEKTKKR
LAPLHIQLVDAHEAPPT	LHIQLVDAH	LHIQLVDAH
GPILPIVNVQSLDEA	VNVQSLDEA	VNVQSLDEA
RRTLRVQGNDHSATRE	LRVQGNDHS	LRVQGNDHS
DSETNRIEVSNLDGSLRK	IEVSNLDGS	IEVSNLDGS
GRAALASQLLDQSALSPA	LASQLLDQS	LASQLLDQS
RVDQLTAQLADLAARGE	LTAQLADLA	LTAQLADLA
RTLRVQGNDHSAT	LRVQGNDHS	LRVQGNDHS
LTVQRETLDAQTFH	VQRETLDAQ	VQRETLDAQ
LNSLTYQVLDVQRYP	LTYQVLDVQ	LTYQVLDVQ
VGQVAWARVDAGEG	VAWARVDAG	VAWARVDAG
NHAPITTMKISSKKQQL	ITTMKISSK	ITTMKISSK
LQPRVVPQTQESQPD	VVPQTQESQ	VVPQTQESQ
DAILRELLDESQK	ILRELLDES	ILRELLDES
SFGYLREEPLDKSYDF	LREEPLDKS	LREEPLDKS
GGRQTMTALGIDTARKEA	MTALGIDTA	MTALGIDTA
IAEIKIQGLDSSLSL	IKIQGLDSS	IKIQGLDSS
KRLKAADIDQEVK	LKAADIDQE	LKAADIDQE
EELQVIQPDKSVL	LQVIQPDKS	LQVIQPDKS
PAQIREMFDDVSYDKG	IREMFDDVS	IREMFDDVS
ELKEKLRDVMVDRHK	LRDVMVDRH	LRDVMVDRH
DGRRTLRVQGNDHSATRE	LRVQGNDHS	LRVQGNDHS
YDTNKKQINVARLDGSFK	INVARLDGS	INVARLDGS
GRLVNLQHLDLLN	VNLQHLDLL	VNLQHLDLL
ALKRINKELSDLARDPPA	INKELSDLA	INKELSDLA
GVLRIQNLDQS	LRIQNLDQS	LRIQNLDQS
ERLRRQVQDESQRK	LRRQVQDES	LRRQVQDES
KSIIKHSIDKSKSVIPN	IIKHSIDKS	IIKHSIDKS
KAEMIIEQNTDGVNFYN	IIEQNTDGV	IIEQNTDGV
DQADLKNQLGDAGYVL	LKNQLGDAG	LKNQLGDAG
FNEEVKKQSVSRNRDA	VKKQSVSRN	VKKQSVSRN
SVELAEQHHLVVSSDDV	LAEQHHLVV	LAEQHHLVV
VADISVAKIDPLAPL	ISVAKIDPL	ISVAKIDPL
KKNILSQIVDIDG	ILSQIVDID	ILSQIVDID
QPAHFTVQTVDAGVGEV	FTVQTVDAG	FTVQTVDAG
KLSHNKIQEQIFGLQ	NKIQEQIFG	NKIQEQIFG
YNIRQQTPDKPSPNM	IRQQTPDKP	IRQQTPDKP
RDINKLEEQNPDIVSEKK	LEEQNPDIV	LEEQNPDIV
IHTPLMPNQSIDVSLPLN	MPNQSIDVS	MPNQSIDVS
REAREQHPDMSVTR	AREQHPDMS	AREQHPDMS
SHDLVQEAIDHAQDLQ	LVQEAIDHA	LVQEAIDHA
IAQRIGLIQHLPKGVYDPG	GLIQHLPKG	GLIQHLPKG
AVPLSVALVDYHSTKK	LSVALVDYH	LSVALVDYH
SREIKSQQSEVTR	IKSQQSEVT	IKSQQSEVT
GPIRKKLKIIPEDQSWGG	LKIIPEDQS	LKIIPEDQS
RRLAVRFTALDLGFGD	VRFTALDLG	VRFTALDLG
SSELLRFQVTDLDEEY	LRFQVTDLD	LRFQVTDLD
NGPVGVFEWEAFARG	VGVFEWEAF	VGVFEWEAF
VVKKIHIEVVDKANRDM	IHIEVVDKA	IHIEVVDKA
RAPDVAPEEVDESKKE	VAPEEVDES	VAPEEVDES
ENIIALQENELKKKADE	IALQENELK	IALQENELK
WKIKLQVLDPVPKP	IKLQVLDPV	IKLQVLDPV
YQIRSSQLDRSIKG	IRSSQLDRS	IRSSQLDRS
ARHLLIQEVDATSHH	LLIQEVDAT	LLIQEVDAT
ELSKTISPMVMDAKAVAGN	ISPMVMDAK	ISPMVMDAK
ADSLYVEEVDVGEIAPR	LYVEEVDVG	LYVEEVDVG
QIKGKINSITVDNCKKL	INSITVDNC	INSITVDNC
KVNLLKIKTELCKK	LLKIKTELC	LLKIKTELC
TELRVQKLSVSKP	LRVQKLSVS	LRVQKLSVS
LLRYNIRQQTPDKPSPN	IRQQTPDKP	IRQQTPDKP
IDSEMSKLAVSHEEFL	MSKLAVSHE	MSKLAVSHE
SDGIMVARGDLG	IMVARGDLG	IMVARGDLG
AEPAVQRTLLEK	PAVQRTLLE	PAVQRTLLE
TIKRLKAADIDQEVKE	LKAADIDQE	LKAADIDQE
DPNQPIIRIQSIAPS	IRIQSIAPS	IRIQSIAPS
DSPVRVQAVDSGGPA	VRVQAVDSG	VRVQAVDSG
EQQRLKSQDLELSWNLNG	LKSQDLELS	LKSQDLELS
FRYVVISQGLDKPRA	VISQGLDKP	VISQGLDKP
KRLKAADIDQEVKE	LKAADIDQE	LKAADIDQE
WKSKMQEQQADLQRR	MQEQQADLQ	MQEQQADLQ
SPKRATKKEPAVLELEGKK	KEPAVLELE	PAVLELEGK
SRKILVSEDLDEPRA	LVSEDLDEP	LVSEDLDEP
DFGRLVNLQHLDLLNNKL	VNLQHLDLL	VNLQHLDLL
AGPLELEGVKVPLEPGP	LEGVKVPLE	LEGVKVPLE
VSTLRLQHVDRPL	LRLQHVDRP	LRLQHVDRP
YHLTVQATDRGSTPR	LTVQATDRG	LTVQATDRG
DDDKRKIQSQFTDAQKH	IQSQFTDAQ	IQSQFTDAQ
AFPALHFLALDASQH	LHFLALDAS	LHFLALDAS
KATVHIQVNDVNEY	VHIQVNDVN	VHIQVNDVN
SVFVKLQKPNAAIRD	VKLQKPNAA	VKLQKPNAA
KKQINVARLDGSFK	INVARLDGS	INVARLDGS
EKAPVLKMELDRSADPPPA	VLKMELDRS	VLKMELDRS
ELHRTLGVERFEEILQE	LGVERFEEI	LGVERFEEI
SRNEKLDQLQLEGL	LDQLQLEGL	LDQLQLEGL
GPKKTISVARLEKAAQTRK	ISVARLEKA	ISVARLEKA
RRIRVDVADQAQDKDR	IRVDVADQA	IRVDVADQA
DSLRESEIDKATEHK	LRESEIDKA	LRESEIDKA
DNNQFASASLDRT	FASASLDRT	FASASLDRT
GDKEVVIAQNDKHTGPVR	VVIAQNDKH	VVIAQNDKH
GLHRLVVQVNDSGQPSQ	LVVQVNDSG	LVVQVNDSG
VYLQKLDTAYDDLG	LQKLDTAYD	VYLQKLDTA
LEEPMALQELDSSNGAL	MALQELDSS	MALQELDSS
WISKQEYDESGPS	ISKQEYDES	ISKQEYDES
HIHRLKHEHIERRRK	LKHEHIERR	LKHEHIERR
LANIKMLEIDPQKVN	IKMLEIDPQ	IKMLEIDPQ
VEARTKVRVQVLDTNDLR	VRVQVLDTN	VRVQVLDTN
RLAGLGLQQLDEGL	LGLQQLDEG	LGLQQLDEG
LAAVLLQALDRPAS	VLLQALDRP	VLLQALDRP
IQIKGKVNSIIIDNCKK	VNSIIIDNC	VNSIIIDNC
NVERLSELVQAVSDP	LSELVQAVS	LSELVQAVS
RRLAVRFTALDLGFG	VRFTALDLG	VRFTALDLG
SEKELNHLAVDEASG	LNHLAVDEA	LNHLAVDEA
ALIPLALEGTDVGQTKA	LALEGTDVG	LALEGTDVG
EALELVKEAIDKAGYTE	LVKEAIDKA	LVKEAIDKA
LSLIHVFRPDISPYFG	IHVFRPDIS	IHVFRPDIS
APKGTIVGEVFASDRDLG	IVGEVFASD	IVGEVFASD
REKKILEVHIDKGMKD	ILEVHIDKG	ILEVHIDKG
TPHGIILDSVDAAFICPG	IILDSVDAA	IILDSVDAA
NKKQINVARLDGSFKNA	INVARLDGS	INVARLDGS
QRPLQRQVHLRGRPA	LQRQVHLRG	LQRQVHLRG
VKLLELQEVDSLLR	LELQEVDSL	LELQEVDSL
RLLKEQEIEDQKNP	LKEQEIEDQ	LKEQEIEDQ
RPQALSRQALDSEE	LSRQALDSE	LSRQALDSE
GPQEKKVVVYLQKLDTAYD	VYLQKLDTA	VYLQKLDTA
GPEPKSVVQQYLDVV	VVQQYLDVV	VVQQYLDVV
TELIRRIEIQPKH	IRRIEIQPK	IRRIEIQPK
LQKNVRAQLVDMKR	VRAQLVDMK	VRAQLVDMK
ISEKELVASSPEMGQDF	LVASSPEMG	LVASSPEMG
AVHVRRDHVFEDSYR	VRRDHVFED	VRRDHVFED
RAARGAVRLQRPFLR	VRLQRPFLR	VRLQRPFLR
TPIRRPMGQMKPDDSKPP	MGQMKPDDS	MGQMKPDDS
TNSLKVQVVDVNDN	LKVQVVDVN	LKVQVVDVN
KSVNAQVTDINSKG	VNAQVTDIN	VNAQVTDIN
EELKEKLRDVMVDRHK	LRDVMVDRH	LRDVMVDRH
KLHEIYIQAKDKGANPE	IYIQAKDKG	IYIQAKDKG
NSLKVQVVDVNDNAP	LKVQVVDVN	LKVQVVDVN
HTPLMPNQSIDVSLPL	MPNQSIDVS	MPNQSIDVS
TRSLIKSKIDNAKS	LIKSKIDNA	LIKSKIDNA
EIPKIERAALDGSDR	IERAALDGS	IERAALDGS
IHTPLMPNQSIDVSLPL	MPNQSIDVS	MPNQSIDVS
EGKQIHGEQLDPH	IHGEQLDPH	IHGEQLDPH
FRYVVISQGLDKPRAIT	VISQGLDKP	VISQGLDKP
RRGIRYRTIDEHDA	IRYRTIDEH	IRYRTIDEH
GPILPIVNVQSLDEAIEF	VNVQSLDEA	VNVQSLDEA
KGKVKLAAVDATVNQ	VKLAAVDAT	VKLAAVDAT
QTDIYRCKANHPHNV	IYRCKANHP	IYRCKANHP
IVQGIRAMEVDSSQYS	IRAMEVDSS	IRAMEVDSS
RDIYDQKLTLQPVDNSTIS	LTLQPVDNS	LTLQPVDNS
REKKILEVHIDKGMKDG	ILEVHIDKG	ILEVHIDKG
NSIMKCDVDIRKDL	IMKCDVDIR	IMKCDVDIR
PIIDLMAVSNALFA	IDLMAVSNA	IDLMAVSNA
IQKAEIRSQPVPRS	IRSQPVPRS	IRSQPVPRS
EEDQEHTYRVVRFEVIPQS	YRVVRFEVI	VVRFEVIPQ
AEREIVRDIKEK	REIVRDIKE	EREIVRDIK
KEQLLDLSNGEPTRKLPQ	LDLSNGEPT	LLDLSNGEP
KADIALIKIDHQGKL	IALIKIDHQ	IALIKIDHQ
IHKEDIDAAIET	IHKEDIDAA	IHKEDIDAA
LTLIDVNDHGPVPE	IDVNDHGPV	IDVNDHGPV
KSAINRMVIDEQQSPD	INRMVIDEQ	INRMVIDEQ
EANKIEFEEVDITMS	IEFEEVDIT	IEFEEVDIT
ILSLIHVFRPDISPYFG	IHVFRPDIS	IHVFRPDIS
RASVFVKLQKPNAAIRD	VKLQKPNAA	VKLQKPNAA
ARQLNFIPIDLGSL	LNFIPIDLG	LNFIPIDLG
VVKKIHIEVVDKANR	IHIEVVDKA	IHIEVVDKA
EKLDKSRAEIEHEAL	LDKSRAEIE	LDKSRAEIE
EVVSTLRLQHVDRP	LRLQHVDRP	LRLQHVDRP
KEVLPQLVDAVTS	VLPQLVDAV	VLPQLVDAV
FERMLAAQGVDPGLA	LAAQGVDPG	LAAQGVDPG
EQTKGKVKLAAVDATVNQ	VKLAAVDAT	VKLAAVDAT
VEEEEERCQHLQAEKKK	ERCQHLQAE	ERCQHLQAE
KRIQYQLVDISQ	IQYQLVDIS	IQYQLVDIS
APKRGEIVRQIGDALREK	IVRQIGDAL	IVRQIGDAL
RRRDIRILVLDDTNH	IRILVLDDT	IRILVLDDT
VNIIFPEKIDMTTF	IFPEKIDMT	IFPEKIDMT
KVTKFGAQLQCVTGPQ	FGAQLQCVT	FGAQLQCVT
AQYVLLAQAVDRASNRPL	LLAQAVDRA	LLAQAVDRA
DNPRRLLQCQNVDISRPLN	LQCQNVDIS	LQCQNVDIS
DGKRIQYQLVDISQD	IQYQLVDIS	IQYQLVDIS
SDPITVTVPVEVSRKNPK	ITVTVPVEV	ITVTVPVEV
KTRRNSVFQQGMK	RRNSVFQQG	TRRNSVFQQ
SPLELKIQALDSEGN	LKIQALDSE	LKIQALDSE
RRTLRVQGNDHSATR	LRVQGNDHS	LRVQGNDHS
INEKLRPQLAEKKQQ	LRPQLAEKK	LRPQLAEKK
VKEPVIKVAAIDNGLAFP	IKVAAIDNG	IKVAAIDNG
SVNAIRKQSTDEEVT	IRKQSTDEE	IRKQSTDEE
GDTIVNVQQIDDGWMYG	VNVQQIDDG	VNVQQIDDG
GVPIIFADELDDSKPPPS	IFADELDDS	IFADELDDS
GERSPLLSEPIDGGAG	LLSEPIDGG	LLSEPIDGG
GPEPILLEEIDAYSPA	ILLEEIDAY	ILLEEIDAY
SNSLHKISVDVQRPT	LHKISVDVQ	LHKISVDVQ
DGNLIIRYDVDRAISGG	IIRYDVDRA	IIRYDVDRA
RRIQLVEEELDRAQE	LVEEELDRA	LVEEELDRA
TNRHEVRKMTLDRSEYT	VRKMTLDRS	VRKMTLDRS
DKRKIQSQFTDAQK	IQSQFTDAQ	IQSQFTDAQ
VPQPQSTQRVLPPLHRAPR	QRVLPPLHR	QRVLPPLHR
IKEKLILPHVDIQLK	LILPHVDIQ	LILPHVDIQ
DVQVLGLVHTQKLGVIG	VHTQKLGVI	VHTQKLGVI
IDTDLLEQQDIDLSPD	LEQQDIDLS	LEQQDIDLS
AEKTEVLSEDLLQIERR	VLSEDLLQI	VLSEDLLQI
RRRDIRILVLDDTNHE	IRILVLDDT	IRILVLDDT
HGHLIAAQMLDVAIR	IAAQMLDVA	IAAQMLDVA
DFEELKAEEVDVTKDIK	LKAEEVDVT	LKAEEVDVT
IKEKLILPHVDIQ	LILPHVDIQ	LILPHVDIQ
KLELKELSLQQHDGA	LSLQQHDGA	LKELSLQQH
NVERLSELVQAVSDPS	LVQAVSDPS	LVQAVSDPS
FNSIIGQRLDFSAID	IIGQRLDFS	IIGQRLDFS
SWKRITIQLPDHVSS	ITIQLPDHV	ITIQLPDHV
GNKNVVTREHLDRMKNS	VTREHLDRM	VTREHLDRM
DEILSLIHVFRPDISPY	IHVFRPDIS	IHVFRPDIS
SREIVQQLIDEYHA	IVQQLIDEY	IVQQLIDEY
SKIREEYPDRIMNT	IREEYPDRI	IREEYPDRI
DHENIVIAKMDSTANE	IVIAKMDST	IVIAKMDST
KEPVIKVAAIDNGLAF	IKVAAIDNG	IKVAAIDNG
TQSIMMQVLDKGRFQ	IMMQVLDKG	IMMQVLDKG
KAPLRVQVQDNEG	LRVQVQDNE	LRVQVQDNE
KDVKKELTYQNTDLSEIK	LTYQNTDLS	LTYQNTDLS
QMTVTRLVNTLKEGKR	VTRLVNTLK	VTRLVNTLK
APIGIRVLDTSPTL	IRVLDTSPT	IGIRVLDTS
GQHFIIPQMADSSLDLSE	IIPQMADSS	IIPQMADSS
GLPNIPVQTISRAAA	IPVQTISRA	IPVQTISRA
RRIRVDVADQAQDKD	IRVDVADQA	IRVDVADQA
TNTNEFLIDVDKGENY	EFLIDVDKG	EFLIDVDKG
PIKVEQIEAGTPGR	IKVEQIEAG	IKVEQIEAG
GADTFSQLSSLQALDLSW	FSQLSSLQA	SSLQALDLS
GRRTLRVQGNDHSAT	LRVQGNDHS	LRVQGNDHS
TIVNVQQIDDGWMYG	VNVQQIDDG	VNVQQIDDG
SLLAALHRQVPDVGPVPF	LHRQVPDVG	LHRQVPDVG
EGKQIHGEQLDPHVT	IHGEQLDPH	IHGEQLDPH
KNVYKFELDTSERK	VYKFELDTS	VYKFELDTS
SGQAKETIPLQETSLYT	IPLQETSLY	IPLQETSLY
LQKNVRAQLVDMKRLEVD	VRAQLVDMK	VRAQLVDMK
DKINSEIPPLPFPSSRE	IPPLPFPSS	IPPLPFPSS
DTIVNVQQIDDGWMYG	VNVQQIDDG	VNVQQIDDG
GLGLQQLDEGLFSR	LGLQQLDEG	LGLQQLDEG
KRITNQMTDSSRER	ITNQMTDSS	ITNQMTDSS
EFRINILSLDGLAPA	INILSLDGL	INILSLDGL
ALTLQGLKPDTAYDLQ	LQGLKPDTA	LQGLKPDTA
IPAGARHIQIEALEKSPHR	IQIEALEKS	IQIEALEKS
SPLPSIQLQPQSPSA	IQLQPQSPS	IQLQPQSPS
DSDKLQLLSLVTKKKR	LQLLSLVTK	LQLLSLVTK
NSLKVQVVDVNDNAPV	LKVQVVDVN	LKVQVVDVN
YKVLKQVHPDTGISSK	LKQVHPDTG	LKQVHPDTG
DKITELRVQKLSVSKPT	LRVQKLSVS	LRVQKLSVS
ASKVEKLTLDNAAFPF	VEKLTLDNA	VEKLTLDNA
MDRHLRDQSTEQSPSDLPQ	LRDQSTEQS	LRDQSTEQS
EKADIALIKIDHQGK	IALIKIDHQ	IALIKIDHQ
TPVLRGQPIYIQF	LRGQPIYIQ	LRGQPIYIQ
VAGHKEAHILRVLPGHS	AHILRVLPG	AHILRVLPG
YENIIALQENELKKKA	IALQENELK	IALQENELK
EPRPLRAASPFRSSVQG	LRAASPFRS	LRAASPFRS
GPGKLPIQLQALSLPLVV	IQLQALSLP	IQLQALSLP
IQKAEIRSQPVPRSVL	IRSQPVPRS	IRSQPVPRS
GPEPKSVVQQYLDVVGYPF	VVQQYLDVV	VVQQYLDVV
GPLKFLHQDIDSGQG	FLHQDIDSG	FLHQDIDSG
EVVSTLRLQHVDRPL	LRLQHVDRP	LRLQHVDRP
MAHTMPKLKAFSMSSAYN	LKAFSMSSA	LKAFSMSSA
VKGIKVQSVDKQYNDG	IKVQSVDKQ	IKVQSVDKQ
DVEQGRVRYLSTDPQHHA	VRYLSTDPQ	VRYLSTDPQ
IVQGIRAMEVDSSQY	IRAMEVDSS	IRAMEVDSS
NKKQINVARLDGSFK	INVARLDGS	INVARLDGS
LDKLTVTSQNLQLENLR	VTSQNLQLE	VTSQNLQLE
HGQITQQELDTVVK	ITQQELDTV	ITQQELDTV
RPQALSRQALDSEEEEE	LSRQALDSE	LSRQALDSE
KQYLRNSNLTPQQK	LRNSNLTPQ	LRNSNLTPQ
SGEVYTCQVEHPS	VYTCQVEHP	VYTCQVEHP
KRATVQRAQHVFQHAVPQE	QRAQHVFQH	QRAQHVFQH
KIEDILVLHLDRGKD	ILVLHLDRG	ILVLHLDRG
SHKATVHIQVNDVNE	VHIQVNDVN	VHIQVNDVN
ADSLYVEKIDVGEAEPR	LYVEKIDVG	LYVEKIDVG
KQMRILMVGLDAAGK	ILMVGLDAA	ILMVGLDAA
AATEQYHQVLCPGPSQ	QYHQVLCPG	QYHQVLCPG
KPSPVVGQLIDLSSPL	VVGQLIDLS	VVGQLIDLS
GQILEQPLDPSLIPK	ILEQPLDPS	ILEQPLDPS
APKGTIVGEVFASDRD	IVGEVFASD	IVGEVFASD
NISREMLQQSKILKVI	LQQSKILKV	LQQSKILKV
YNPMVLIQKTDTGVSL	VLIQKTDTG	VLIQKTDTG
ALITQQDLAPQQRAAP	ITQQDLAPQ	ITQQDLAPQ
GDTIIIPCRLDVPQN	IIPCRLDVP	IIPCRLDVP
VTELQLTSSELDFQPQ	LTSSELDFQ	LTSSELDFQ
YPRIERSRLDGTER	IERSRLDGT	IERSRLDGT
DKMLSVCTAPLVPPLS	LSVCTAPLV	LSVCTAPLV
VDQLTAQLADLAARG	LTAQLADLA	LTAQLADLA
SIEDVRNQCTDHGAD	VRNQCTDHG	VRNQCTDHG
KSKIEMEETDKEQLTA	IEMEETDKE	IEMEETDKE
VLRLSGPLKEQYA	LRLSGPLKE	LRLSGPLKE
SKTISPMVMDAKAVAGN	ISPMVMDAK	ISPMVMDAK
DHMLAMETIDKAKE	LAMETIDKA	LAMETIDKA
KDNIIATSPVDSNHQQ	IATSPVDSN	IATSPVDSN
GARVVLVAVDKGVFVL	VVLVAVDKG	VVLVAVDKG
MRRINFQTPDSGLR	INFQTPDSG	INFQTPDSG
KTQAIVCQQLDLTHLK	IVCQQLDLT	IVCQQLDLT
TIQENLNLALNSASAIG	LNLALNSAS	LNLALNSAS
KPKLMYQELKVPAE	LMYQELKVP	LMYQELKVP
LPQQIHSQVTPLSSQS	IHSQVTPLS	IHSQVTPLS
IEEQRVQVQVVERAQQVA	VQVQVVERA	VQVQVVERA
GLPITVAHVDGQTH	ITVAHVDGQ	ITVAHVDGQ
TSYLIGRQKIDGTER	IGRQKIDGT	IGRQKIDGT
DDDKRKIQSQFTDAQK	IQSQFTDAQ	IQSQFTDAQ
TGPSVEVQAPDIDVQGPG	VEVQAPDID	VEVQAPDID
AKEELERQAVDQIKS	LERQAVDQI	LERQAVDQI
ERLAILGIHNEVSK	ILGIHNEVS	ILGIHNEVS
YSRRGIRYRTIDEH	IRYRTIDEH	IRYRTIDEH
RMATPLLMQALPMGALPQ	LLMQALPMG	LLMQALPMG
DTLKKLKITAVDKTEDS	LKITAVDKT	LKITAVDKT
LEIMSAQEIDRGQYI	MSAQEIDRG	MSAQEIDRG
TDSETNRIEVSNLDGSLRK	IEVSNLDGS	IEVSNLDGS
ENKEVLPQLVDAVTS	VLPQLVDAV	VLPQLVDAV
ATVFQNPMGIIPSSPK	QNPMGIIPS	QNPMGIIPS
EHKRKKVEAQLQELQVK	VEAQLQELQ	VEAQLQELQ
HQSDLKVDENQKAYYPS	LKVDENQKA	LKVDENQKA
EGSEIRLAKVDATEESDL	IRLAKVDAT	IRLAKVDAT
IPEISIQDMTAQVT	ISIQDMTAQ	ISIQDMTAQ
VNQLHFIPVDLGAPI	LHFIPVDLG	LHFIPVDLG
SVKKAGIEVQEIKE	VKKAGIEVQ	VKKAGIEVQ
GVTKQDLGPVPM	VTKQDLGPV	VTKQDLGPV
SEIRLAKVDATEE	IRLAKVDAT	IRLAKVDAT
DPSYVNVQNLDKAR	VNVQNLDKA	VNVQNLDKA
DHASIQMNVAEVDKVTG	MNVAEVDKV	MNVAEVDKV
IAEIKIQGLDSSLS	IKIQGLDSS	IKIQGLDSS
RSEALRRQQLEQQQR	LRRQQLEQQ	LRRQQLEQQ
DKGKINPASLDKA	INPASLDKA	INPASLDKA
KMRMATPLLMQALPMGALP	LLMQALPMG	LLMQALPMG
GHKEAHILRVLPGHS	AHILRVLPG	AHILRVLPG
GERKMEKEELDVSVRE	MEKEELDVS	MEKEELDVS
KQKLEKAENQVLAMRKQ	LEKAENQVL	LEKAENQVL
KAEKIASQMITEGRMN	IASQMITEG	IASQMITEG
VPPLPGKALKRQLPFRGDE	LKRQLPFRG	LKRQLPFRG
RLRRQVQDESQRKR	LRRQVQDES	LRRQVQDES
GHLVLKVQAIDPDSR	LKVQAIDPD	LKVQAIDPD
RYISKYELDKAFSDRN	ISKYELDKA	ISKYELDKA
DGLNSLTYQVLDVQRYPL	LTYQVLDVQ	LTYQVLDVQ
GRPQGPPQQGGHQQ	RPQGPPQQG	PQGPPQQGG
LVLLGRNLDKDILKQ	LLGRNLDKD	LLGRNLDKD
EPVDRPPVLLIANSQNIL	VLLIANSQN	PVLLIANSQ
LNGINTLGENIADNGG	INTLGENIA	INTLGENIA
KRIHVLPIDDTVEG	IHVLPIDDT	IHVLPIDDT
DKGKINPASLDKAMSIP	INPASLDKA	INPASLDKA
VNKVMVAEALDISR	MVAEALDIS	MVAEALDIS
LQPAHFTVQTVDAGVGEV	FTVQTVDAG	FTVQTVDAG
DGGFDLSDALPDNEN	FDLSDALPD	FDLSDALPD
AQQVLHLQVLQLQQE	LHLQVLQLQ	LHLQVLQLQ
DILLMLSDMDINA	LMLSDMDIN	LMLSDMDIN
LHRLVVQVNDSGQPS	LVVQVNDSG	LVVQVNDSG
KIPEISIQDMTAQVTS	ISIQDMTAQ	ISIQDMTAQ
VDSLVAQLTDELIA	LVAQLTDEL	LVAQLTDEL
GSREIKSQQSEVT	IKSQQSEVT	IKSQQSEVT
TMKMRYEHIDHTFE	MRYEHIDHT	MRYEHIDHT
GEEYLVKQGIDLSPWG	LVKQGIDLS	LVKQGIDLS
LAGLGLQQLDEGL	LGLQQLDEG	LGLQQLDEG
SLPIKDLAVDSASPV	IKDLAVDSA	IKDLAVDSA
EEELQVIQPDKSVL	LQVIQPDKS	LQVIQPDKS
GPIMAQLLDNNLPR	IMAQLLDNN	IMAQLLDNN
NTNEFLIDVDKGEN	EFLIDVDKG	EFLIDVDKG
VVTVIARQRGDQLVPF	IARQRGDQL	IARQRGDQL
KKVVVYLQKLDTAYDDLGN	VYLQKLDTA	VYLQKLDTA
VPYEIKVQAVNSQGKGPE	IKVQAVNSQ	IKVQAVNSQ
HKATVHIQVNDVN	VHIQVNDVN	VHIQVNDVN
LPLPTPKVIGIDLGTTY	PKVIGIDLG	PKVIGIDLG
LRKEVKLQRQQVSK	VKLQRQQVS	VKLQRQQVS
AVHVRRDHVFEDSYRE	VRRDHVFED	VRRDHVFED
NKKQINVARLDGSFKN	INVARLDGS	INVARLDGS
ETMKMRYEHIDHTFEIQ	MRYEHIDHT	MRYEHIDHT
ITGPSVEVQAPDIDVQGPG	VEVQAPDID	VEVQAPDID
SFEAQGALANIAVDKANLE	LANIAVDKA	LANIAVDKA
NGRVLAQCNIDELKKE	LAQCNIDEL	LAQCNIDEL
TNRHEVRKMTLDRSEYTS	VRKMTLDRS	VRKMTLDRS
DRHLRDQSTEQSPSD	LRDQSTEQS	LRDQSTEQS
DDPSYVNVQNLDKARQAVG	VNVQNLDKA	VNVQNLDKA
AGGSVMIQRVNGSLA	VMIQRVNGS	VMIQRVNGS
SGRIRKILVDLSNPGG	IRKILVDLS	IRKILVDLS
GRRTLRVQGNDHS	LRVQGNDHS	LRVQGNDHS
QRLAVQQVEEAQQ	LAVQQVEEA	LAVQQVEEA
DAMLMAVQLLDSSNQ	MAVQLLDSS	MAVQLLDSS
GRQTMTALGIDTARKE	MTALGIDTA	MTALGIDTA
SDLKDMTSEQLDDIL	MTSEQLDDI	MTSEQLDDI
GNDIALIKLSRSAQLG	IALIKLSRS	IALIKLSRS
RHIQIEALEKSPHR	IQIEALEKS	IQIEALEKS
TVCEGQMKELDSSIISAV	MKELDSSII	MKELDSSII
LTDNYNKILQLDPGQGL	NKILQLDPG	NKILQLDPG
AEKPLQVAAVDSSVPR	LQVAAVDSS	LQVAAVDSS
VNNMLKQLQEAEKELKR	MLKQLQEAE	MLKQLQEAE
KIKALEQMLLELGVELS	LEQMLLELG	LEQMLLELG
LEIVQQKVDSDKED	IVQQKVDSD	IVQQKVDSD
AKSAIAKQAADQMKN	IAKQAADQM	IAKQAADQM
KEIQMSVEQIDPSTEYN	MSVEQIDPS	MSVEQIDPS
SIALRQEQIDNQTR	LRQEQIDNQ	LRQEQIDNQ
NIAEIKIQGLDSSLSLQ	IKIQGLDSS	IKIQGLDSS
AQYTLMAQAVDRDTNRP	LMAQAVDRD	LMAQAVDRD
RHIVQKQQTDNPKG	VQKQQTDNP	VQKQQTDNP
LPVQFQSPDKAETQR	VQFQSPDKA	VQFQSPDKA
SVLKILVNQLSVDDVN	VNQLSVDDV	VNQLSVDDV
LAPKAQEIDRSNE	PKAQEIDRS	PKAQEIDRS
QDGVLRIQNLDQS	LRIQNLDQS	LRIQNLDQS
LKPPFLRPELLDRAAPL	LRPELLDRA	LRPELLDRA
TAVLRVQATDRDQGQN	LRVQATDRD	LRVQATDRD
APDVAPEEVDESKKE	VAPEEVDES	VAPEEVDES
DMCKLKWVEISNEV	LKWVEISNE	LKWVEISNE
NTILPDARDPAFKA	ILPDARDPA	ILPDARDPA
KFDHLRKEASDPQPEE	LRKEASDPQ	LRKEASDPQ
KTLRRLVPDSDVR	LRRLVPDSD	LRRLVPDSD
KDPDIKAQYQQRWLAIDAN	IKAQYQQRW	IKAQYQQRW
ALKDIVINANPASPP	IVINANPAS	IVINANPAS
EKADIALIKIDHQGKLPV	IALIKIDHQ	IALIKIDHQ
IVVLLQRLKPEIKDVIEQ	LKPEIKDVI	LKPEIKDVI
TGQRLAHALLHTQTK	LAHALLHTQ	LAHALLHTQ
LTQIKRQEMDSQVR	IKRQEMDSQ	IKRQEMDSQ
EKKKVMSQEIQEQLHK	VMSQEIQEQ	VMSQEIQEQ
SLRELHLDHNQISRVPN	LHLDHNQIS	LHLDHNQIS
RAQQVAVQEQEIARR	VAVQEQEIA	VAVQEQEIA
GIKVQSVDKQYNDG	IKVQSVDKQ	IKVQSVDKQ
NRKRITNQMTDSSRERPI	ITNQMTDSS	ITNQMTDSS
ADKGKINPASLDKAMS	INPASLDKA	INPASLDKA
NSIMKCDVDIRKD	IMKCDVDIR	IMKCDVDIR
SALKRIEEEKPDCSKAR	IEEEKPDCS	IEEEKPDCS
AGLGLQQLDEGLFSR	LGLQQLDEG	LGLQQLDEG
GYSKRVHLMNPMVPG	VHLMNPMVP	VHLMNPMVP
GEAQKLKNQVTDTNRK	LKNQVTDTN	LKNQVTDTN
KRSINEEIHTQFLDHLLTG	IHTQFLDHL	IHTQFLDHL
KVFKLQETEMMDPE	FKLQETEMM	FKLQETEMM
RQLSGREQELEQARREA	GREQELEQA	GREQELEQA
RMATPLLMQALPMGAL	LLMQALPMG	LLMQALPMG
ARGAVRLQRPFLR	VRLQRPFLR	VRLQRPFLR
YENIIALQENELKKKAD	IALQENELK	IALQENELK
GPSKVDINTEDLEDGT	INTEDLEDG	INTEDLEDG
QGPVIYAQLDHSGGHH	VIYAQLDHS	VIYAQLDHS
ITLVDIELIAAMG	LVDIELIAA	LVDIELIAA
VRVAIKKISPFEH	VAIKKISPF	VAIKKISPF
RVDQLTAQLADLAARGEGE	LTAQLADLA	LTAQLADLA
KRALRDNRIQLVTSTPH	LRDNRIQLV	LRDNRIQLV
LEPVEKALRDAKLDKAQIH	LRDAKLDKA	LRDAKLDKA
IIGVQQIDRVVEV	IGVQQIDRV	IGVQQIDRV
ELARQAVDRALAEG	LARQAVDRA	LARQAVDRA
KGKVKLAAVDATVN	VKLAAVDAT	VKLAAVDAT
VVSTLRLQHVDRP	LRLQHVDRP	LRLQHVDRP
YPVVHIQAVDADSGEN	VHIQAVDAD	VHIQAVDAD
EINRLQQEATEHATESE	LQQEATEHA	LQQEATEHA
GEIQKAEIRSQPVPRSVLV	IRSQPVPRS	IRSQPVPRS
EGPSKVDINTEDLEDG	VDINTEDLE	VDINTEDLE
PVIETQAGDVSAYIP	IETQAGDVS	IETQAGDVS
LEILPQELASSEQ	ILPQELASS	ILPQELASS
YNIRQQTPDKPSP	IRQQTPDKP	IRQQTPDKP
KSYEIDVQAQDLGPN	IDVQAQDLG	IDVQAQDLG
GRVLAQCNIDELKK	LAQCNIDEL	LAQCNIDEL
MKPKLMYQELKVPAE	LMYQELKVP	LMYQELKVP
EAQGALANIAVDKANLEI	LANIAVDKA	LANIAVDKA
LIAKKIHPQTIIAGWRE	IHPQTIIAG	IHPQTIIAG
MKPILLQGHERSIT	ILLQGHERS	ILLQGHERS
VSTLRLQHVDRPLS	LRLQHVDRP	LRLQHVDRP
YKKALYLQYTDETFRT	LYLQYTDET	LYLQYTDET
NEKCDKEIKVSYTVYN	IKVSYTVYN	IKVSYTVYN
EPVIKVAAIDNGLAFP	IKVAAIDNG	IKVAAIDNG
TSTITRHTVDQTRPGA	ITRHTVDQT	ITRHTVDQT
EEAERLRRQVQDESQRK	LRRQVQDES	LRRQVQDES
HAPITTMKISSKKQ	ITTMKISSK	ITTMKISSK
VPIKVEQIEAGTPGRLR	IKVEQIEAG	IKVEQIEAG
FKNLLKLEELDISKNSL	LKLEELDIS	LKLEELDIS
VQRAQHVFQHAVPQ	HVFQHAVPQ	HVFQHAVPQ
SDQPLESRRLCNKPIQS	LESRRLCNK	LESRRLCNK
LPLDSENVQKDLVG	LDSENVQKD	LDSENVQKD
VNSNRLRKQSINETPLG	LRKQSINET	LRKQSINET
LAALHRQVPDVGPV	LHRQVPDVG	LHRQVPDVG
SGVFHVEGLDLSPK	FHVEGLDLS	FHVEGLDLS
TKSRIEQGIVDRSETG	IEQGIVDRS	IEQGIVDRS
SIQIMEIQQIIDHQY	MEIQQIIDH	MEIQQIIDH
DKGKINPASLDKAMSIPM	INPASLDKA	INPASLDKA
TKQQIEEQRVQVQVV	IEEQRVQVQ	IEEQRVQVQ
EVTPRIYVGNASVAQDIPK	IYVGNASVA	IYVGNASVA
PAEFVVNTSNAGAG	FVVNTSNAG	FVVNTSNAG
IQKAEIRSQPVPRSVLV	IRSQPVPRS	IRSQPVPRS
QHGQITQQELDTVVK	ITQQELDTV	ITQQELDTV
DKGKINPASLDKAMS	INPASLDKA	INPASLDKA
QGHLLRQQEQQQQQ	LRQQEQQQQ	LRQQEQQQQ
ARQLNFIPIDLGSLSS	LNFIPIDLG	LNFIPIDLG
SHKATVHIQVNDVNEYA	VHIQVNDVN	VHIQVNDVN
KRIQYQLVDISQDN	IQYQLVDIS	IQYQLVDIS
EPSAIVQMESDLAKG	IVQMESDLA	IVQMESDLA
IEDVRNQCTDHGADM	VRNQCTDHG	VRNQCTDHG
VTHLLQQELTEAQKG	LLQQELTEA	LLQQELTEA
LHAFSVEPLLIYPTH	FSVEPLLIY	FSVEPLLIY
ISTVKVQGNDISH	VKVQGNDIS	VKVQGNDIS
EIREELASQRIEGAE	LASQRIEGA	LASQRIEGA
LLQKNVRAQLVDMKRLE	VRAQLVDMK	VRAQLVDMK
WWDVGAGWIDVQNPNSA	IDVQNPNSA	VGAGWIDVQ
KDRVLKKQDAFYKE	LKKQDAFYK	LKKQDAFYK
KSTVLQQQYNRVGKVE	LQQQYNRVG	LQQQYNRVG
EQEWKIKLQVLDPVPKPV	IKLQVLDPV	IKLQVLDPV
VVREIENQKTDAASKPF	IENQKTDAA	IENQKTDAA
DTDLLEQQDIDLSPD	LEQQDIDLS	LEQQDIDLS
YLPVQFQSPDKAETQR	VQFQSPDKA	VQFQSPDKA
SEKELNHLAVDEASGVVY	LNHLAVDEA	LNHLAVDEA
SKQALNTDYLDSDYQR	LNTDYLDSD	LNTDYLDSD
VEKLKTQMLDQEEL	LKTQMLDQE	LKTQMLDQE
GRPQALSRQALDSEEE	LSRQALDSE	LSRQALDSE
YPDPVRVVSIGVPVSEL	VVSIGVPVS	VVSIGVPVS
KVVVYLQKLDTAYD	VYLQKLDTA	VYLQKLDTA
AEGSEIRLAKVDATEESDL	IRLAKVDAT	IRLAKVDAT
FVPYEIKVQAVNSQGKGPE	IKVQAVNSQ	IKVQAVNSQ
QPIIVPGMLEYESL	IVPGMLEYE	IVPGMLEYE
DYIRQQKSDPIQEIR	IRQQKSDPI	IRQQKSDPI
DDGPKKTISVARLEKAAQ	ISVARLEKA	ISVARLEKA
ELEPVEKQGVDDIEK	VEKQGVDDI	VEKQGVDDI
RDTLAFLMIHLQRVAQSPH	IHLQRVAQS	IHLQRVAQS
DDPSYVNVQNLDKAR	VNVQNLDKA	VNVQNLDKA
DGRRLAVRFTALDLGFG	VRFTALDLG	VRFTALDLG
DHSLHLSKAKISKPA	LHLSKAKIS	LHLSKAKIS
SIYLHDQNPDAALRA	LHDQNPDAA	LHDQNPDAA
LANEIRTQSTDDEYA	IRTQSTDDE	IRTQSTDDE
KPGVVHVIDVDRGEEKK	VHVIDVDRG	VHVIDVDRG
MRMATPLLMQALPMGAL	LLMQALPMG	LLMQALPMG
EAAAIIAQRPDNPRE	IIAQRPDNP	IIAQRPDNP
RLIPEVARQFPEPM	VARQFPEPM	VARQFPEPM
GSLPIKDLAVDSASPV	IKDLAVDSA	IKDLAVDSA
RAKEELERQAVDQIKS	LERQAVDQI	LERQAVDQI
SNRLRKQSINETPL	LRKQSINET	LRKQSINET
AEKKKMQQNIQELEEQ	KMQQNIQEL	MQQNIQELE
KEPVIKVAAIDNGLAFPL	IKVAAIDNG	IKVAAIDNG
KPFIYQEVIDLGGEPI	IYQEVIDLG	IYQEVIDLG
RDVEQGRVRYLSTDPQH	VRYLSTDPQ	VRYLSTDPQ
CLFGRLSGCDVCLEHPS	LSGCDVCLE	LSGCDVCLE
LAKSKIEMEETDKEQLTA	IEMEETDKE	IEMEETDKE
QVARQAKAFLSLGKM	VARQAKAFL	ARQAKAFLS
TQLINLQNLDLSFNQ	INLQNLDLS	INLQNLDLS
EARTKVRVQVLDTNDLR	VRVQVLDTN	VRVQVLDTN
KKIHIEVVDKANRDM	IHIEVVDKA	IHIEVVDKA
APLLPLRIELTDTTLEQ	LRIELTDTT	LRIELTDTT
MATPLLMQALPMGALPQ	LLMQALPMG	LLMQALPMG
KKIHIEVVDKANRD	IHIEVVDKA	IHIEVVDKA
EEPLSLQELDTSSG	LSLQELDTS	LSLQELDTS
VVHSIELQATDGHDR	IELQATDGH	IELQATDGH
KPVVAAQKISKGADPK	VAAQKISKG	VAAQKISKG
VGLVASQKNDLDAVA	VASQKNDLD	VASQKNDLD
GDTEIKVTAVDVSTNR	IKVTAVDVS	IKVTAVDVS
RRKPSRELVDQDVQPAR	LVDQDVQPA	LVDQDVQPA
TPHFLRIQNVEVNAG	LRIQNVEVN	LRIQNVEVN
KPKISMQDVDLSLG	ISMQDVDLS	ISMQDVDLS
TPLTSMVVTKPDDQ	MVVTKPDDQ	MVVTKPDDQ
RDYSLQIQNVDVTDDG	LQIQNVDVT	LQIQNVDVT
ERAQQVAVQEQEIARRE	VAVQEQEIA	VAVQEQEIA
RMATPLLMQALPMG	LLMQALPMG	LLMQALPMG
RIQLVEEELDRAQER	LVEEELDRA	LVEEELDRA
KIPEISIQDMTAQVT	ISIQDMTAQ	ISIQDMTAQ
LQKNVRAQLVDMKRLE	VRAQLVDMK	VRAQLVDMK
DDHRKFTLRIIYDQVGRPF	LRIIYDQVG	LRIIYDQVG
TKRYMAPEVLDESLNK	MAPEVLDES	MAPEVLDES
KKQINVARLDGSFKNA	INVARLDGS	INVARLDGS
IPRRQRAQPVLDPT	QRAQPVLDP	QRAQPVLDP
KDVGAQILLHSHKK	VGAQILLHS	VGAQILLHS
DALEQQEEGINRLTD	LEQQEEGIN	LEQQEEGIN
APSGGRLLSASPVDAAIR	LSASPVDAA	LSASPVDAA
VSKRIANLQTDLSDG	IANLQTDLS	IANLQTDLS
KVVVYLQKLDTAYDDL	VYLQKLDTA	VYLQKLDTA
EIIQVEATDKDLGPN	IQVEATDKD	IQVEATDKD
GDTEIKVTAVDVSTN	IKVTAVDVS	IKVTAVDVS
VIRRTAVDSGIPLLTN	IRRTAVDSG	IRRTAVDSG
RALNAQGLDVEKPL	LNAQGLDVE	LNAQGLDVE
NKNVVTREHLDRMKN	VTREHLDRM	VTREHLDRM
AYLAQPLLREVLEKQPVLS	LLREVLEKQ	LLREVLEKQ
DTNKKQINVARLDGSFKNA	INVARLDGS	INVARLDGS
KRITNQMTDSSRERP	ITNQMTDSS	ITNQMTDSS
IAQLSQQSLDFVK	LSQQSLDFV	LSQQSLDFV
NGRVLAQCNIDELKK	LAQCNIDEL	LAQCNIDEL
IAQLSQQSLDFVKI	LSQQSLDFV	LSQQSLDFV
IDDKGILRQITLNDLPVG	ILRQITLND	ILRQITLND
FTNRHEVRKMTLDRS	VRKMTLDRS	VRKMTLDRS
EEYLVKQGIDLSPWG	LVKQGIDLS	LVKQGIDLS
GHSVIHIQAVDADHG	IHIQAVDAD	IHIQAVDAD
RPSAPVDFSKIDPSKP	VDFSKIDPS	VDFSKIDPS
YKKVVYRQYTDSTFR	VYRQYTDST	VYRQYTDST
DSQAGQIRAQAVQESER	IRAQAVQES	IRAQAVQES
RLRRQVQDESQR	LRRQVQDES	LRRQVQDES
YPVVHIQAVDADSG	VHIQAVDAD	VHIQAVDAD
EAASAAGVVGGMVDSITQ	VVGGMVDSI	VVGGMVDSI
VPEGQRARITVAALDASNL	ITVAALDAS	ITVAALDAS
NHAPITTMKISSKK	ITTMKISSK	ITTMKISSK
ALANIAVDKANLEIMT	LANIAVDKA	LANIAVDKA
LKKDIDDLELTLAKVEK	IDDLELTLA	IDDLELTLA
KTQAIVCQQLDLTH	IVCQQLDLT	IVCQQLDLT
SQRMICSTQLDRAHG	ICSTQLDRA	ICSTQLDRA
EINRLQQEATEHATE	LQQEATEHA	LQQEATEHA
GDKMLRMQKGDPQ	LRMQKGDPQ	LRMQKGDPQ
MKPKLMYQELKVPAEEPA	LMYQELKVP	LMYQELKVP
GVDFQLGSDVPDPG	LGSDVPDPG	LGSDVPDPG
KRLPVFGMEPRILYNPL	VFGMEPRIL	VFGMEPRIL
DDGGYSWTKMLEGPH	YSWTKMLEG	YSWTKMLEG
PPPLPTDMRQISQDF	LPTDMRQIS	LPTDMRQIS
LPLLLGLLGPAACW	LLGLLGPAA	LLGLLGPAA
SGRIRKILVDLSNPG	IRKILVDLS	IRKILVDLS
EKKILEVHIDKGMKDG	ILEVHIDKG	ILEVHIDKG
SYLPVQFQSPDKAETQR	VQFQSPDKA	VQFQSPDKA
GIPQKIAVQPGTVGPQGR	IAVQPGTVG	IAVQPGTVG
DYIRQQKSDPIQE	IRQQKSDPI	IRQQKSDPI
KSVLQAVQKTDEGHP	QAVQKTDEG	QAVQKTDEG
QTKGKVKLAAVDATVNQ	VKLAAVDAT	VKLAAVDAT
TLLGYRLAYQGQDTPE	LAYQGQDTP	LAYQGQDTP
AIKKKLVQRLEHAAKQ	KLVQRLEHA	KLVQRLEHA
IRQFVPIKVEQIEAGTPGR	IKVEQIEAG	IKVEQIEAG
EERCQHLQAEKKK	ERCQHLQAE	ERCQHLQAE
VPVSEIIAVEETDVHGKHQ	IAVEETDVH	IAVEETDVH
LPGLMDMQAVDRAQPL	MDMQAVDRA	MDMQAVDRA
YPFILPHQQVDKGAIK	LPHQQVDKG	LPHQQVDKG
KATVHIQVNDVNEYA	VHIQVNDVN	VHIQVNDVN
LPDGTHLQPGTKFIKHWR	THLQPGTKF	LQPGTKFIK
VQDGVLRIQNLDQS	LRIQNLDQS	LRIQNLDQS
LHAFSVEPLLIYPTHY	FSVEPLLIY	FSVEPLLIY
RAPDVAPEEVDESKKED	VAPEEVDES	VAPEEVDES
GHKEAHILRVLPGHSA	AHILRVLPG	AHILRVLPG
GPTPVQKQLMEKEKLEQ	VQKQLMEKE	VQKQLMEKE
EEYLVKQGIDLSPWGL	LVKQGIDLS	LVKQGIDLS
KGGVVGIKVDKGVVP	VVGIKVDKG	VVGIKVDKG
ITSEGQILEQPLDPSLIPK	ILEQPLDPS	ILEQPLDPS
QKPKISMQDVDLSLGSPK	ISMQDVDLS	ISMQDVDLS
SSVKLREQILDLSKRYV	LREQILDLS	LREQILDLS
RLAGLGLQQLDEGLFSR	LGLQQLDEG	LGLQQLDEG
SRFIKKQGLDRLFH	IKKQGLDRL	IKKQGLDRL
ALRLAGLGLQQLDEGLFSR	LGLQQLDEG	LGLQQLDEG
RIQLVEEELDRAQERL	LVEEELDRA	LVEEELDRA
KYIEIYVQKVNPSR	IYVQKVNPS	IYVQKVNPS
SEKVVQEALDKAREGR	VVQEALDKA	VVQEALDKA
GARHLLIQEVDATSHH	LLIQEVDAT	LLIQEVDAT
SRGSIRRISLDTSDH	IRRISLDTS	IRRISLDTS
LSVEGVRPPMDVLVEQGLL	VRPPMDVLV	VRPPMDVLV
RHQRTVDVFHAVKTL	QRTVDVFHA	RTVDVFHAV
IDRTELQTITNDPR	LQTITNDPR	LQTITNDPR
VTGSREIKSQQSEVTR	IKSQQSEVT	IKSQQSEVT
RRQAMKEMSIDQAKYQ	MKEMSIDQA	MKEMSIDQA
IPITPERTDIARLL	ITPERTDIA	ITPERTDIA
KSHKATVHIQVNDVNE	VHIQVNDVN	VHIQVNDVN
SVKLREQILDLSKR	LREQILDLS	LREQILDLS
SYLIGRQKIDGTERE	IGRQKIDGT	IGRQKIDGT
LEAVNITDLSENRKQDK	VNITDLSEN	VNITDLSEN
AITKPVRRTVVDESENF	VRRTVVDES	VRRTVVDES
DPNQPIIRIQSIAPSLQ	IRIQSIAPS	IRIQSIAPS
QKIFAREILDSRGNPTV	FAREILDSR	FAREILDSR
TFNSIMKCDVDIRKD	IMKCDVDIR	IMKCDVDIR
SPLKEPLTIQVLTVGN	LTIQVLTVG	LTIQVLTVG
DGRRTLRVQGNDHSATRER	LRVQGNDHS	LRVQGNDHS
DVEGRLSALLQETKELKNE	LSALLQETK	LLQETKELK
EPVEKALRDAKLDKAQIHD	LRDAKLDKA	LRDAKLDKA
YPVKVPLEVQEADEAKLQ	LEVQEADEA	LEVQEADEA
ISLQKQNSDMQAELQ	LQKQNSDMQ	LQKQNSDMQ
RGIRYRTIDEHDA	IRYRTIDEH	IRYRTIDEH
TNSLKVQVVDVNDNA	LKVQVVDVN	LKVQVVDVN
EVLQMTVDHLKMLHA	VLQMTVDHL	VLQMTVDHL
AGEGLLAVQITDPEGKPK	LAVQITDPE	LAVQITDPE
TPHGIILDSVDAAF	IILDSVDAA	IILDSVDAA
LEEPLSLQELDTSSG	LSLQELDTS	LSLQELDTS
HQKVFKLQETEMMDPELD	FKLQETEMM	FKLQETEMM
DKRKIQSQFTDAQKH	IQSQFTDAQ	IQSQFTDAQ
KDEVLKIMPVQKQTR	LKIMPVQKQ	LKIMPVQKQ
EGKQIHGEQLDPHVTA	IHGEQLDPH	IHGEQLDPH
AQGALANIAVDKANLEIM	LANIAVDKA	LANIAVDKA
HKAEIRLDKNDYIIS	IRLDKNDYI	IRLDKNDYI
VNLQELALQQNQIGLLSPG	LALQQNQIG	LALQQNQIG
GKINSITVDNCKK	INSITVDNC	INSITVDNC
AGIPQKIAVQPGTVGPQGR	IAVQPGTVG	IAVQPGTVG
LDKLTVTSQNLQLENL	VTSQNLQLE	VTSQNLQLE
LNGVKPQDIDFATTA	VKPQDIDFA	VKPQDIDFA
AQYTLMAQAVDRDTNR	LMAQAVDRD	LMAQAVDRD
KNPTVTREQVDFQHH	VTREQVDFQ	VTREQVDFQ
TGRLEILQIHTKN	LEILQIHTK	LEILQIHTK
STNSLKVQVVDVNDNAP	LKVQVVDVN	LKVQVVDVN
DRGKISKGLEDLKR	ISKGLEDLK	ISKGLEDLK
EPRFIAVGYVDDTQF	IAVGYVDDT	IAVGYVDDT
IQSKFEDLNKRK	SKFEDLNKR	SKFEDLNKR
VNLQHLDLLNNKL	LQHLDLLNN	VNLQHLDLL
AARGAVRLQRPFLR	VRLQRPFLR	VRLQRPFLR
PFIYQEVIDLGGEPIKS	IYQEVIDLG	IYQEVIDLG
SYDRAITVFSPDGHL	ITVFSPDGH	ITVFSPDGH
HGARVVLVAVDKGVF	VVLVAVDKG	VVLVAVDKG
DLSESGLCRLEEVFRIP	LCRLEEVFR	LCRLEEVFR
AKERAFKRQFVEHASEK	FKRQFVEHA	FKRQFVEHA
TPAYSLVIQAVDSGTIP	LVIQAVDSG	LVIQAVDSG
RQIVLAKVDQALHT	IVLAKVDQA	IVLAKVDQA
QYPRIERSRLDGTER	IERSRLDGT	IERSRLDGT
NAHLKKQNLERAIED	LKKQNLERA	LKKQNLERA
QVTKLFAEAVQKSRK	LFAEAVQKS	LFAEAVQKS
EDDQSQDVLRLHQDIN	VLRLHQDIN	DQSQDVLRL
VLANIKMLEIDPQKVN	IKMLEIDPQ	IKMLEIDPQ
MHERIVKQYQDAIR	IVKQYQDAI	IVKQYQDAI
LGEHKRVYQCNICSKI	RVYQCNICS	KRVYQCNIC
DDGGYSWTKMLEGPHY	YSWTKMLEG	YSWTKMLEG
QPRERLYRAQLEVK	LYRAQLEVK	LYRAQLEVK
DVAQTDLLQIDPNFGSKE	LLQIDPNFG	LLQIDPNFG
EQQRLKSQDLELSW	LKSQDLELS	LKSQDLELS
TPLLMQALPMGALPQGPM	LLMQALPMG	LLMQALPMG
KEKLRDVMVDRHK	LRDVMVDRH	LRDVMVDRH
TVQRAQHVFQHAVPQ	QRAQHVFQH	QRAQHVFQH
AAREALLSSAVDHGSDE	LLSSAVDHG	LLSSAVDHG
SPGDAGEQAIRQILDEAGK	AIRQILDEA	AIRQILDEA
LLLNQTLATTEKQTAL	LATTEKQTA	LATTEKQTA
MDRHLRDQSTEQSPSD	LRDQSTEQS	LRDQSTEQS
GKINSITVDNCKKL	INSITVDNC	INSITVDNC
KNLLKLEELDISK	LKLEELDIS	LKLEELDIS
GDTIIIPCRLDVPQ	IIPCRLDVP	IIPCRLDVP
SRIESLTRARIDRSRE	LTRARIDRS	LTRARIDRS
EPFLITNEIVDYISGGG	ITNEIVDYI	ITNEIVDYI
KAEGSEIRLAKVDATEESD	IRLAKVDAT	IRLAKVDAT
TPREVAQQAVDADVH	VAQQAVDAD	VAQQAVDAD
LKNKNCKLLEGLKLM	CKLLEGLKL	CKLLEGLKL
KTIPVVVQSLPMVY	VVVQSLPMV	VVVQSLPMV
SLPAIHVEGLDIKAK	IHVEGLDIK	IHVEGLDIK
VDIEGTTVIEVGLDPSNNM	VIEVGLDPS	VIEVGLDPS
GGAELHTEKTECGRYG	LHTEKTECG	LHTEKTECG
LEGKQIHGEQLDPHVT	IHGEQLDPH	IHGEQLDPH
VNASLLPQNVLDLH	LLPQNVLDL	LLPQNVLDL
VDFQLGSDVPDPG	LGSDVPDPG	LGSDVPDPG
NHAPITTMKISSKKQQ	ITTMKISSK	ITTMKISSK
VPPAVQKVSQASIDQSRQ	VSQASIDQS	VSQASIDQS
AVNIIFPEKIDMTTF	IFPEKIDMT	IFPEKIDMT
YTPDMNREDVDYAIR	MNREDVDYA	MNREDVDYA
IVVVAEQRPDASEEDS	VAEQRPDAS	VAEQRPDAS
LPGLMDMQAVDRAQP	MDMQAVDRA	MDMQAVDRA
LPNIPVQTISRAAAEKL	IPVQTISRA	IPVQTISRA
KNLLKLEELDISKNSL	LKLEELDIS	LKLEELDIS
FDGDEIFHVDMAKK	DEIFHVDMA	DEIFHVDMA
EKVAATRQEIFQEQLAAVP	IFQEQLAAV	IFQEQLAAV
GETSEMYLIQPDSSVKP	MYLIQPDSS	MYLIQPDSS
LEALDIMADMLSRQG	LDIMADMLS	LDIMADMLS
PETANSVTLSDLQPGVQ	VTLSDLQPG	VTLSDLQPG
TVAINLSDVDLSKYIT	INLSDVDLS	INLSDVDLS
AAGAGKVTKSAQKAQKAK	VTKSAQKAQ	VTKSAQKAQ
KKQINVARLDGSFKN	INVARLDGS	INVARLDGS
NHSSIAIQRVTRSQEE	IAIQRVTRS	IAIQRVTRS
AEKKKVMSQEIQEQLHKQ	VMSQEIQEQ	VMSQEIQEQ
DGQLVSQKSDSSKDIR	LVSQKSDSS	LVSQKSDSS
GSKQALNTDYLDSDYQR	LNTDYLDSD	LNTDYLDSD
HGARVVLVAVDKGVFVL	VVLVAVDKG	VVLVAVDKG
RYNIRQQTPDKPSPN	IRQQTPDKP	IRQQTPDKP
LHAFSVEPLLIYPT	FSVEPLLIY	FSVEPLLIY
YIEIYVQKVNPSR	IYVQKVNPS	IYVQKVNPS
KNAHLKKQNLERAIED	LKKQNLERA	LKKQNLERA
KYPFILPHQQVDKGAIK	LPHQQVDKG	LPHQQVDKG
ETKVIKQCYQDHNLS	IKQCYQDHN	IKQCYQDHN
TVNTSRFRVVKLDSS	FRVVKLDSS	FRVVKLDSS
ARTKVRVQVLDTNDLRPL	VRVQVLDTN	VRVQVLDTN
SVNQIKTEPVDYEFK	IKTEPVDYE	IKTEPVDYE
EFEVVSTLRLQHVDRPLS	LRLQHVDRP	LRLQHVDRP
VHGTILANANIDVVD	LANANIDVV	LANANIDVV
STNSLKVQVVDVNDN	LKVQVVDVN	LKVQVVDVN
YVIKDLVPDLSNF	IKDLVPDLS	IKDLVPDLS
VQKLKILRQELSQQQPQ	ILRQELSQQ	ILRQELSQQ
KSHKATVHIQVNDVNEYAP	VHIQVNDVN	VHIQVNDVN
KEPLTIQVLTVGNAL	LTIQVLTVG	LTIQVLTVG
NRHEVRKMTLDRSEYTS	VRKMTLDRS	VRKMTLDRS
DVEQGRVRYLSTDPQHHAY	VRYLSTDPQ	VRYLSTDPQ
VEVRKEKQFQKVITE	VRKEKQFQK	VRKEKQFQK
TPPLDPQELDILKT	LDPQELDIL	LDPQELDIL
VPPILQETDKSKSNT	PILQETDKS	PILQETDKS
AQQVLHLQVLQLQQEK	LHLQVLQLQ	LHLQVLQLQ
AAGGRMEDGSLDITQ	MEDGSLDIT	MEDGSLDIT
GVPVTLNAQTIDVNQET	LNAQTIDVN	LNAQTIDVN
HLEEPLSLQELDTSSGVL	LSLQELDTS	LSLQELDTS
IKGKINSITVDNCKKLG	INSITVDNC	INSITVDNC
QLAIQRLQEQEKERQ	LAIQRLQEQ	LAIQRLQEQ
SHPDIHLNVRDRQGLT	IHLNVRDRQ	IHLNVRDRQ
DSIKMEIVDHALHA	IKMEIVDHA	IKMEIVDHA
QESLRIQAQFAQLAQ	LRIQAQFAQ	LRIQAQFAQ
TKVRVQVLDTNDLR	VRVQVLDTN	VRVQVLDTN
KEAIHSQLLEKQK	IHSQLLEKQ	IHSQLLEKQ
RRVVVITQNIDELHRK	VITQNIDEL	VITQNIDEL
HPINPKGLELDPE	INPKGLELD	INPKGLELD
DVGRLREALLDESRP	LREALLDES	LREALLDES
AQEFVNCKIQPGK	FVNCKIQPG	FVNCKIQPG
AVGNVVANLGLDLGSL	VANLGLDLG	VANLGLDLG
APPGVETDLIDVGFTDD	VETDLIDVG	VETDLIDVG
SGPKVDVEVPDVSLEGPE	VDVEVPDVS	VDVEVPDVS
PAEFVVNTSNAGAGA	FVVNTSNAG	FVVNTSNAG
GRRTLRVQGNDHSATRER	LRVQGNDHS	LRVQGNDHS
TFPDKVAIQLNDTHPA	VAIQLNDTH	VAIQLNDTH
VREKKILEVHIDKGMKDG	ILEVHIDKG	ILEVHIDKG
GDHGARVVLVAVDKGVFV	VVLVAVDKG	VVLVAVDKG
KEISVAKIDAVAPL	ISVAKIDAV	ISVAKIDAV
RIQLVEEELDRAQE	LVEEELDRA	LVEEELDRA
VPIKVEQIEAGTPG	IKVEQIEAG	IKVEQIEAG
GPILPIVNVQSLDEAIE	VNVQSLDEA	VNVQSLDEA
HTTVIIDLQANPLKGDL	IIDLQANPL	IDLQANPLK
QREEIIKSAIDHAGNY	IIKSAIDHA	IIKSAIDHA
ERMLAAQGVDPGLAR	LAAQGVDPG	LAAQGVDPG
SNKHKLTPEYLELKKY	LTPEYLELK	LTPEYLELK
NGQHFIIPQMADSSLDL	IIPQMADSS	IIPQMADSS
TVMIPGVTQLTEKDLKY	GVTQLTEKD	GVTQLTEKD
AQILPIRFQEHL	ILPIRFQEH	ILPIRFQEH
LDIHSGGIDLAFPH	IHSGGIDLA	IHSGGIDLA
ALKQLQLLKAQLDAAV	LLKAQLDAA	LLKAQLDAA
RATKKEPAVLELEGK	KEPAVLELE	PAVLELEGK
ADKGKINPASLDKAMSIPM	INPASLDKA	INPASLDKA
ISTVRVQGNDISHRL	VRVQGNDIS	VRVQGNDIS
TSYLIGRQKIDGTERE	IGRQKIDGT	IGRQKIDGT
IAKKIHPQTIIAGWREA	IHPQTIIAG	IHPQTIIAG
GPEPKSVVQQYLDVVGY	VVQQYLDVV	VVQQYLDVV
LQKNVRAQLVDMKRL	VRAQLVDMK	VRAQLVDMK
INEEIHTQFLDHLL	IHTQFLDHL	IHTQFLDHL
KRALRDNRIQLVTSTPHE	LRDNRIQLV	LRDNRIQLV
FVTPLTSMVVTKPDDQ	LTSMVVTKP	LTSMVVTKP
GAVRLQRPFLRSPLG	VRLQRPFLR	VRLQRPFLR
GRLVNLQHLDLLNNKL	VNLQHLDLL	VNLQHLDLL
AFPALHFLALDASQHSS	LHFLALDAS	LHFLALDAS
DRLSKSIIKHSIDKSKS	IIKHSIDKS	IIKHSIDKS
VQALAERKNRQA	ALAERKNRQ	ALAERKNRQ
FEGQFSINKVPGNFH	FSINKVPGN	FSINKVPGN
MVRAQKIQALDRGTAQ	QKIQALDRG	QKIQALDRG
VEEDDTIMEELVDNHG	IMEELVDNH	IMEELVDNH
KAEIRSQPVPRSVL	IRSQPVPRS	IRSQPVPRS
QLEELARQAVDRALA	LARQAVDRA	LARQAVDRA
KELGYTVKKHLQDLSGR	VKKHLQDLS	VKKHLQDLS
GGVVGIKVDKGVVPL	VVGIKVDKG	VVGIKVDKG
KNLLKLEELDISKNS	LKLEELDIS	LKLEELDIS
TVIRSLTLDAAPD	IRSLTLDAA	IRSLTLDAA
GKRIQYQLVDISQDN	IQYQLVDIS	IQYQLVDIS
AERLRRQVQDESQRKR	LRRQVQDES	LRRQVQDES
VGGFDLMWNDGPVSR	FDLMWNDGP	FDLMWNDGP
YYSRRGIRYRTIDEH	IRYRTIDEH	IRYRTIDEH
VRDKITELRVQKLSVSKPT	LRVQKLSVS	LRVQKLSVS
KPPFLRPELLDRAAPL	LRPELLDRA	LRPELLDRA
RNRKRITNQMTDSSRERPI	ITNQMTDSS	ITNQMTDSS
LAKTLQEIFQAENTI	KTLQEIFQA	KTLQEIFQA
NHAPITTMKISSKKQQLY	ITTMKISSK	ITTMKISSK
VEQGLLKMQFWPASY	LLKMQFWPA	LKMQFWPAS
RNQKGHSGLQPTG	KGHSGLQPT	KGHSGLQPT
IPGIYVLSLEIGKTL	IYVLSLEIG	IYVLSLEIG
IEEQRVQVQVVERAQQV	VQVQVVERA	VQVQVVERA
TDTSLIRGLVLDHGARHPD	IRGLVLDHG	IRGLVLDHG
EVPVATALTDIDLQ	VATALTDID	VATALTDID
AQHVLKKQDLDEDL	LKKQDLDED	LKKQDLDED
ESEKVVQEALDKAREGR	VVQEALDKA	VVQEALDKA
RAQKIQALDRGTAQ	QKIQALDRG	QKIQALDRG
GTTLTIHGTHLDTGSQED	IHGTHLDTG	IHGTHLDTG
KSHKATVHIQVNDVNEY	VHIQVNDVN	VHIQVNDVN
GDTEIKVTAVDVSTNRS	IKVTAVDVS	IKVTAVDVS
MKKHRIRAVATQGSFN	IRAVATQGS	IRAVATQGS
RLLKEQEIEDQKNPR	LKEQEIEDQ	LKEQEIEDQ
HEVRKMTLDRSEYTS	VRKMTLDRS	VRKMTLDRS
DPPAPLPLVIWHG	PLPLVIWHG	PLPLVIWHG
AQHVLKKQDLDEDLL	LKKQDLDED	LKKQDLDED
GKILLIPVDGSHW	ILLIPVDGS	ILLIPVDGS
ITRLIHLNKIDPHAPNE	IHLNKIDPH	IHLNKIDPH
RQFDVNLQVPDRAVLG	VNLQVPDRA	VNLQVPDRA
ELKSLKDQLTDLSNS	LKDQLTDLS	LKDQLTDLS
KRILQEKLDQPVS	ILQEKLDQP	ILQEKLDQP
EAQGALANIAVDKANL	LANIAVDKA	LANIAVDKA
VGPLQLEDVDAAFTDT	LQLEDVDAA	LQLEDVDAA
TKVIKQCYQDHNLS	IKQCYQDHN	IKQCYQDHN
VTHLLQQELTEAQKGFQ	LLQQELTEA	LLQQELTEA
EQQRLKSQDLELSWNL	LKSQDLELS	LKSQDLELS
KKIHIEVVDKANR	IHIEVVDKA	IHIEVVDKA
ASIFQLQDADRSCLL	FQLQDADRS	FQLQDADRS
FAPRIVVDPKPT	RIVVDPKPT	PRIVVDPKP
GEEYLVKQGIDLSPWGL	LVKQGIDLS	LVKQGIDLS
DGEKTIIQNPTDQQKK	IIQNPTDQQ	IIQNPTDQQ
GRRTLRVQGNDHSA	LRVQGNDHS	LRVQGNDHS
HKATVHIQVNDVNEYAP	VHIQVNDVN	VHIQVNDVN
HSSIAIQRVTRSQEE	IAIQRVTRS	IAIQRVTRS
SPKELTLQKGDIVYIHKE	LTLQKGDIV	LTLQKGDIV
LPLDESNMVIPSD	DESNMVIPS	DESNMVIPS
EDTKLIKGVIVDKDFSHPQ	IKGVIVDKD	IKGVIVDKD
LEPISILYLDKGVVT	ISILYLDKG	ISILYLDKG
DLIDLEDETIDAEVM	LEDETIDAE	LEDETIDAE
SSMLREQILDLSKRY	LREQILDLS	LREQILDLS
RLLSRVAALFPALRPG	VAALFPALR	VAALFPALR
KKVVYRQYTDSTFR	VYRQYTDST	VYRQYTDST
EGSEIRLAKVDATEES	IRLAKVDAT	IRLAKVDAT
SHPVAFTVTVLPVNDQPP	VTVLPVNDQ	VTVLPVNDQ
VVKKIHIEVVDKANRD	IHIEVVDKA	IHIEVVDKA
TLTQIKRQEMDSQVR	IKRQEMDSQ	IKRQEMDSQ
GGRQTMTALGIDTARKE	MTALGIDTA	MTALGIDTA
AQGALANIAVDKANLEI	LANIAVDKA	LANIAVDKA
FFTNRHEVRKMTLDRSEYT	VRKMTLDRS	VRKMTLDRS
HKATVHIQVNDVNEYA	VHIQVNDVN	VHIQVNDVN
GSEIRLAKVDATEESDL	IRLAKVDAT	IRLAKVDAT
GIPQKIAVQPGTVGPQGRR	IAVQPGTVG	IAVQPGTVG
TKRYMAPEVLDESLNKN	MAPEVLDES	MAPEVLDES
AAAYIQCQFEDLNRR	IQCQFEDLN	IQCQFEDLN
MPGQHGQITQQELDTVVK	ITQQELDTV	ITQQELDTV
LHQRLREEEVDADAAD	LREEEVDAD	LREEEVDAD
REVRKQQPNPGN	VRKQQPNPG	VRKQQPNPG
VLANIKMLEIDPQK	IKMLEIDPQ	IKMLEIDPQ
EEPKQASVTYQKPDKQEE	VTYQKPDKQ	VTYQKPDKQ
WQKSTIYRHYTKNSKQ	IYRHYTKNS	IYRHYTKNS
AAHGVLLQALDEMRADA	VLLQALDEM	VLLQALDEM
REILSEENEMQPN	ILSEENEMQ	ILSEENEMQ
KPVLKEGQVCTKHRRK	KEGQVCTKH	LKEGQVCTK
EEEDMVIIYNRVPKTASTS	IIYNRVPKT	IIYNRVPKT
HAPITTMKISSKKQQ	ITTMKISSK	ITTMKISSK
TNGLKKQTVNQGVS	LKKQTVNQG	LKKQTVNQG
RFSVIWQLVDRQNRR	VIWQLVDRQ	VIWQLVDRQ
DLKAIIKPQYVDQIPK	IKPQYVDQI	IKPQYVDQI
VSTNIDICFQVTQTIAFFH	ICFQVTQTI	ICFQVTQTI
LHPFLQRQQLDYGIYVI	LQRQQLDYG	LQRQQLDYG
INTEVVACSVDSQFT	VVACSVDSQ	VVACSVDSQ
RQLAIQRLQEQEK	LAIQRLQEQ	LAIQRLQEQ
AHLKKQNLERAIED	LKKQNLERA	LKKQNLERA
AAKALTSQLTDEELAQ	LTSQLTDEE	LTSQLTDEE
ETVIRSLTLDAAPDHNPP	IRSLTLDAA	IRSLTLDAA
GKWSTDDVQINDISLQ	DDVQINDIS	DDVQINDIS
NGAITVCCNEKNYSFSLAC	ITVCCNEKN	ITVCCNEKN
EGQILEQPLDPSL	ILEQPLDPS	ILEQPLDPS
ADVIKHMTPDRAFEDS	IKHMTPDRA	IKHMTPDRA
GGELRFTVTQRSQPG	LRFTVTQRS	LRFTVTQRS
KHKLTPEYLELKK	LTPEYLELK	LTPEYLELK
PEKSLKFDGLWIDMNE	LKFDGLWID	LKFDGLWID
KRIHVLPIDDTVEGITG	IHVLPIDDT	IHVLPIDDT
HINIVVIGHVDSGKST	VVIGHVDSG	VVIGHVDSG
MIKPGVTTEEIDHAVH	VTTEEIDHA	VTTEEIDHA
GALANIAVDKAN	LANIAVDKA	LANIAVDKA
LAPLHIQLVDAHEA	LHIQLVDAH	LHIQLVDAH
SLIAKKIHPQTIIAGWREA	IHPQTIIAG	IHPQTIIAG
VPYEIKVQAVNSQGKGP	IKVQAVNSQ	IKVQAVNSQ
KKVVVYLQKLDTAYDD	VYLQKLDTA	VYLQKLDTA
VSKISRQSIDALKDW	ISRQSIDAL	ISRQSIDAL
RKKALLKLEKLDTDLKN	LKLEKLDTD	LKLEKLDTD
KPPTIVTQVIEVNKRD	IVTQVIEVN	IVTQVIEVN
LPITVAHVDGQTH	ITVAHVDGQ	ITVAHVDGQ
LHQRLREEEVDADAA	LREEEVDAD	LREEEVDAD
GNRLQRIKVENTEENRRQ	IKVENTEEN	IKVENTEEN
ALKRIHKELNDLARDPPA	IHKELNDLA	IHKELNDLA
LVEKLKTQMLDQEEL	LKTQMLDQE	LKTQMLDQE
AERLRRQVQDESQRK	LRRQVQDES	LRRQVQDES
TMKMRYEHIDHTFEI	MRYEHIDHT	MRYEHIDHT
RGGRQTMTALGIDTARKEA	MTALGIDTA	MTALGIDTA
GPRRQAMKEMSIDQAKYQ	MKEMSIDQA	MKEMSIDQA
RIQYQLVDISQDNA	IQYQLVDIS	IQYQLVDIS
LAQLIRQQIDGRG	LIRQQIDGR	LIRQQIDGR
FTNRHEVRKMTLDRSEYT	VRKMTLDRS	VRKMTLDRS
FSQKSAINRMVIDEQQSPD	INRMVIDEQ	INRMVIDEQ
LVGLGLGMFQLFHLQKE	LGMFQLFHL	LGMFQLFHL
SGPKVDVEVPDVSLEGP	VDVEVPDVS	VDVEVPDVS
APLLPLRIELTDTTLE	LRIELTDTT	LRIELTDTT
LAENQVLMERLNQSDSI	VLMERLNQS	VLMERLNQS
TRFALKYQPIDSIRG	LKYQPIDSI	LKYQPIDSI
HQKELRIQQLNSNFS	LRIQQLNSN	LRIQQLNSN
GAELHLQPLEGGTPN	LHLQPLEGG	LHLQPLEGG
LSIIGVQQIDRVVEV	IGVQQIDRV	IGVQQIDRV
TDGQLVSQKSDSSKDIR	LVSQKSDSS	LVSQKSDSS
QNNDIRMEMAFHEAS	IRMEMAFHE	IRMEMAFHE
RQIKQVEDDIQQ	IKQVEDDIQ	IKQVEDDIQ
SRGHFVMQRSDRQTG	FVMQRSDRQ	FVMQRSDRQ
KDFEELKAEEVDVTKD	LKAEEVDVT	LKAEEVDVT
AGDKEVVIAQNDKHTGPVR	VVIAQNDKH	VVIAQNDKH
EPVIKVAAIDNGLAF	IKVAAIDNG	IKVAAIDNG
MATPLLMQALPMGALPQG	LLMQALPMG	LLMQALPMG
ENIERLKVDKGRQPG	IERLKVDKG	IERLKVDKG
VGRLRAQDPDLGDNA	LRAQDPDLG	LRAQDPDLG
SHKKKKIRTSPTFRRPKT	IRTSPTFRR	IRTSPTFRR
IAQINLADYDSLSEMQL	INLADYDSL	INLADYDSL
EDPSSGLGVTKQDLGPVPM	LGVTKQDLG	LGVTKQDLG
VDRYISKYELDKAFSDRN	ISKYELDKA	ISKYELDKA
KEVVIAQNDKHTGPVR	VVIAQNDKH	VVIAQNDKH
LEGKQIHGEQLDPH	IHGEQLDPH	IHGEQLDPH
EPKIMKVTVKTPKEK	IMKVTVKTP	MKVTVKTPK
LAQLIRQQIDGRGDH	LIRQQIDGR	LIRQQIDGR
LKKLKITAVDKTEDS	LKITAVDKT	LKITAVDKT
EIHQKELRIQQLNSNFS	LRIQQLNSN	LRIQQLNSN
KYWKFNNQKLKVEPG	FNNQKLKVE	FNNQKLKVE
ALKRIHKELNDLARDPP	IHKELNDLA	IHKELNDLA
RHKALIRIMVSRSEID	LIRIMVSRS	LIRIMVSRS
KSIIKHSIDKSKS	IIKHSIDKS	IIKHSIDKS
ERAQQVAVQEQEIARREKE	VAVQEQEIA	VAVQEQEIA
DVTRSLIKSKIDNAKS	LIKSKIDNA	LIKSKIDNA
DGQLVSQKSDSSKD	LVSQKSDSS	LVSQKSDSS
DTIVNVQQIDDGWMY	VNVQQIDDG	VNVQQIDDG
DHGARVVLVAVDKGVFVL	VVLVAVDKG	VVLVAVDKG
KQLRKLQAQMKDCMRE	LQAQMKDCM	LQAQMKDCM
VLPNLSLGPIDSSVLSR	LSLGPIDSS	LSLGPIDSS
TNSLKVQVVDVND	LKVQVVDVN	LKVQVVDVN
IVRELKAQKADKNEVA	LKAQKADKN	LKAQKADKN
TVAINLSDVDLSKY	INLSDVDLS	INLSDVDLS
SPQARALASQLQDSLKD	LASQLQDSL	LASQLQDSL
GPRRQAMKEMSIDQAKYQR	MKEMSIDQA	MKEMSIDQA
SPLKEPLTIQVLTVGNAL	LTIQVLTVG	LTIQVLTVG
IEIYVQKVNPSR	IYVQKVNPS	IYVQKVNPS
ARRPRQQDPHLTH	PRQQDPHLT	PRQQDPHLT
RMHERIVKQYQDAIRAH	IVKQYQDAI	IVKQYQDAI
SYLKRLCGTFLGGPK	LKRLCGTFL	LKRLCGTFL
KVVVYLQKLDTAYDDLG	VYLQKLDTA	VYLQKLDTA
ISNLLVLHLSHNRISS	LLVLHLSHN	LLVLHLSHN
MDVKGIKVQSVDKQYNDG	IKVQSVDKQ	IKVQSVDKQ
EQTKGKVKLAAVDATVN	VKLAAVDAT	VKLAAVDAT
TTSYLIGRQKIDGTERE	IGRQKIDGT	IGRQKIDGT
ALITQQDLAPQQRAAPQQK	ITQQDLAPQ	ITQQDLAPQ
LQIKGKINSITVDNCKKL	INSITVDNC	INSITVDNC
TSREIVQQLIDEYHA	IVQQLIDEY	IVQQLIDEY
VEQGRVRYLSTDPQHH	VRYLSTDPQ	VRYLSTDPQ
VNKVMVAEALDISRETY	MVAEALDIS	MVAEALDIS
IVREKKILEVHIDKGMKDG	ILEVHIDKG	ILEVHIDKG
VVLANIKMLEIDPQK	IKMLEIDPQ	IKMLEIDPQ
GPEPKSVVQQYLDVVGYP	VVQQYLDVV	VVQQYLDVV
VVVYLQKLDTAYDD	VYLQKLDTA	VYLQKLDTA
LADLQKQVTDLEAER	LQKQVTDLE	LQKQVTDLE
LLNGGCHDLCLLTPNGR	LCLLTPNGR	LCLLTPNGR
LQPAHFTVQTVDAGVG	FTVQTVDAG	FTVQTVDAG
KIIKRARQNHLFEQYREK	IKRARQNHL	IKRARQNHL
KDEVLKIMPVQKQTRAG	LKIMPVQKQ	LKIMPVQKQ
LHPFLQRQQLDYGIYVIH	LQRQQLDYG	LQRQQLDYG
RTKMVYCKIDQTQRK	MVYCKIDQT	MVYCKIDQT
TEVIDPQDLLEGRY	IDPQDLLEG	IDPQDLLEG
NKSLESSQTDLKLVAH	LESSQTDLK	LESSQTDLK
APKRGEIVRQIGDALRE	IVRQIGDAL	IVRQIGDAL
NNPDIMRQTLELARNPA	IMRQTLELA	IMRQTLELA
ATILSMMDVDHQIAK	LSMMDVDHQ	LSMMDVDHQ
SFGTLRKQEVDLQQLIR	LRKQEVDLQ	LRKQEVDLQ
GRVLAQCNIDELKKE	LAQCNIDEL	LAQCNIDEL
KVIRKKLVRKTLDMIKK	LVRKTLDMI	LVRKTLDMI
ELHQRLREEEVDADAAD	LREEEVDAD	LREEEVDAD
AQQVAVQEQEIARRE	VAVQEQEIA	VAVQEQEIA
LDPYIRIQGLDVPKL	IRIQGLDVP	IRIQGLDVP
RQLAIQRLQEQEKERQ	LAIQRLQEQ	LAIQRLQEQ
AAAVKNEKEQKNQEADV	VKNEKEQKN	VKNEKEQKN
MRMATPLLMQALPMGALP	LLMQALPMG	LLMQALPMG
TQHSRVLSLYNTINPE	VLSLYNTIN	VLSLYNTIN
RYVVISQGLDKPRAIT	VISQGLDKP	VISQGLDKP
SPKELTLQKGDIVYI	LTLQKGDIV	LTLQKGDIV
GQHFIIPQMADSSLDLS	IIPQMADSS	IIPQMADSS
KIPGIYVLSLEIGKTL	IYVLSLEIG	IYVLSLEIG
YDEIINALEEDPA	INALEEDPA	INALEEDPA
ISTVKVQGNDISHKL	VKVQGNDIS	VKVQGNDIS
PQHKAEIRLDKNDYIIS	IRLDKNDYI	IRLDKNDYI
QIKGKINSITVDNCKKLG	INSITVDNC	INSITVDNC
MPIIIAGNDQQKK	IIIAGNDQQ	IIIAGNDQQ
DTAAQITQRKLEAAR	ITQRKLEAA	ITQRKLEAA
ISKIREEFPDRIMNTF	IREEFPDRI	IREEFPDRI
KVIGQLLLHTVKHGEKG	LLLHTVKHG	LLLHTVKHG
GELHQRLREEEVDADAADA	LREEEVDAD	LREEEVDAD
RSEALRRQQLEQQQRE	LRRQQLEQQ	LRRQQLEQQ
ERSEALRRQQLEQQQR	LRRQQLEQQ	LRRQQLEQQ
THINIVVIGHVDSGKST	VVIGHVDSG	VVIGHVDSG
VVDIMRVNVDKVLER	IMRVNVDKV	IMRVNVDKV
SGGEVRKQQLDTRVR	VRKQQLDTR	VRKQQLDTR
EALELVKEAIDKAGYT	LVKEAIDKA	LVKEAIDKA
ARHQLVVQAADPAGAH	LVVQAADPA	LVVQAADPA
GYHVLRVQENSPGHR	LRVQENSPG	LRVQENSPG
GRHIVQKQQTDNPKG	VQKQQTDNP	VQKQQTDNP
KRLPVFGMEPRILYNPLQ	VFGMEPRIL	VFGMEPRIL
KAGLLELKIEKTMKEKE	LLELKIEKT	LLELKIEKT
VVVYLQKLDTAYD	VYLQKLDTA	VYLQKLDTA
QVPIVFENTDLHS	IVFENTDLH	IVFENTDLH
SHKATVHIQVNDVNEYAPV	VHIQVNDVN	VHIQVNDVN
KNVRAQLVDMKRLE	VRAQLVDMK	VRAQLVDMK
VRMVDMQKLTHGVLH	VDMQKLTHG	VDMQKLTHG
LVENIERLKVDKGRQPG	IERLKVDKG	IERLKVDKG
KQINVARLDGSFKN	INVARLDGS	INVARLDGS
VGPISVAIDAGHE	PISVAIDAG	PISVAIDAG
VESITDIRADIDKK	ITDIRADID	ITDIRADID
GLSIIGVQQIDRVVEV	IGVQQIDRV	IGVQQIDRV
AILRNLQPDTSY	LRNLQPDTS	LRNLQPDTS
NSIMKCDVDIRK	IMKCDVDIR	IMKCDVDIR
AGVANQLLDRFIF	VANQLLDRF	VANQLLDRF
ILSLIHVFRPDISPY	IHVFRPDIS	IHVFRPDIS
FREIIHKALIDRNIQA	IHKALIDRN	IHKALIDRN
LPPSAPPSADDNLK	APPSADDNL	SAPPSADDN
AYLAQPLLREVLEKQPV	LLREVLEKQ	LLREVLEKQ
SPVFRLETLDGGQE	FRLETLDGG	FRLETLDGG
AEGSEIRLAKVDATEESD	IRLAKVDAT	IRLAKVDAT
SPLYDLSKQDIDNADFE	LSKQDIDNA	LSKQDIDNA
NHAPITTMKISSKKQ	ITTMKISSK	ITTMKISSK
HTPLMPNQSIDVSLPLN	MPNQSIDVS	MPNQSIDVS
ISTVKVQGNDISHK	VKVQGNDIS	VKVQGNDIS
QKAEIRSQPVPRSVL	IRSQPVPRS	IRSQPVPRS
GIDMLKMQKTDKTMTE	LKMQKTDKT	LKMQKTDKT
RTLRVQGNDHSATR	LRVQGNDHS	LRVQGNDHS
RRIQLVEEELDRAQER	LVEEELDRA	LVEEELDRA
ISKIREEFPDRIMN	IREEFPDRI	IREEFPDRI
GADDLEGEAFLPLREVPG	LEGEAFLPL	LEGEAFLPL
AAGAGKVTKSAQKAQKA	VTKSAQKAQ	VTKSAQKAQ
ALITQQDLAPQQRAAPQQ	ITQQDLAPQ	ITQQDLAPQ
RLAGLGLQQLDEGLFS	LGLQQLDEG	LGLQQLDEG
GHLLRQQEQQQQQ	LRQQEQQQQ	LRQQEQQQQ
EELERQAVDQIKS	LERQAVDQI	LERQAVDQI
SYLIGRQKIDGTER	IGRQKIDGT	IGRQKIDGT
RIQYQLVDISQDN	IQYQLVDIS	IQYQLVDIS
SGIALSRLAQERKAWRKD	IALSRLAQE	IALSRLAQE
DTIVNVQQIDDGWM	VNVQQIDDG	VNVQQIDDG
IHQKELRIQQLNSNFS	LRIQQLNSN	LRIQQLNSN
TKGKVKLAAVDATVN	VKLAAVDAT	VKLAAVDAT
GETSEMYLIQPDSSVKPY	MYLIQPDSS	MYLIQPDSS
RDVEQGRVRYLSTDPQHH	VRYLSTDPQ	VRYLSTDPQ
GIPQKIAVQPGTVGPQG	IAVQPGTVG	IAVQPGTVG
KVVVYLQKLDTAYDD	VYLQKLDTA	VYLQKLDTA
AGTVRRQAVDVSPLR	VRRQAVDVS	VRRQAVDVS
DGVLRIQNLDQSCQ	LRIQNLDQS	LRIQNLDQS
IVREKKILEVHIDKGMKD	ILEVHIDKG	ILEVHIDKG
PLLVENPRDYSTE	LVENPRDYS	LVENPRDYS
VDEVVDIMRVNVDKVLE	IMRVNVDKV	IMRVNVDKV
SPVRVQAVDSGGPA	VRVQAVDSG	VRVQAVDSG
WASKVEKLTLDNAAFPF	VEKLTLDNA	VEKLTLDNA
EYPLNIQNINPSQG	LNIQNINPS	LNIQNINPS
DRVDQLTAQLADLAARGE	LTAQLADLA	LTAQLADLA
SHKATVHIQVNDVNEYAP	VHIQVNDVN	VHIQVNDVN
LDDLQPWHSFGADSVPAN	WHSFGADSV	WHSFGADSV
NHIVFPVPIDQCIDG	VFPVPIDQC	VFPVPIDQC
PPLDIQILHQVLDLQIA	ILHQVLDLQ	ILHQVLDLQ
KDIKNSKCPEGTKP	IKNSKCPEG	IKNSKCPEG
KNLLKLEELDISKN	LKLEELDIS	LKLEELDIS
TPDFLLSQSVDQLAR	LLSQSVDQL	LLSQSVDQL
KLKQLARQALDRAEA	LARQALDRA	LARQALDRA
DKIIKRARQNHLFEQYREK	IKRARQNHL	IKRARQNHL
HTTVIIDLQANPLKG	IIDLQANPL	IIDLQANPL
INIVVIGHVDSGKSTT	VVIGHVDSG	VVIGHVDSG
KMQFRSILIDESTQA	FRSILIDES	FRSILIDES
LELKIEKTMKEKE	LKIEKTMKE	LKIEKTMKE
DDPSYVNVQNLDKARQ	VNVQNLDKA	VNVQNLDKA
LDKLTVTSQNLQLEN	VTSQNLQLE	VTSQNLQLE
FEVVSTLRLQHVDRPLS	LRLQHVDRP	LRLQHVDRP
SSFGTLRKQEVDLQQLIR	LRKQEVDLQ	LRKQEVDLQ
FQKILVPIQQVLKEGHLE	VPIQQVLKE	VPIQQVLKE
VEQGRVRYLSTDPQHHA	VRYLSTDPQ	VRYLSTDPQ
TPHGIILDSVDAA	IILDSVDAA	IILDSVDAA
LEDVFYQMIDESQSLS	VFYQMIDES	VFYQMIDES
IAEIKIQGLDSSL	IKIQGLDSS	IKIQGLDSS
GQRARITVAALDASNLL	ITVAALDAS	ITVAALDAS
AARGAVRLQRPF	ARGAVRLQR	ARGAVRLQR
HKATVHIQVNDVNEY	VHIQVNDVN	VHIQVNDVN
ASIYLHDQNPDAALR	LHDQNPDAA	LHDQNPDAA
NIAEIKIQGLDSS	IKIQGLDSS	IKIQGLDSS
ESQDLDDLLQKPKM	LDDLLQKPK	QDLDDLLQK
ESEKVVQEALDKARE	VVQEALDKA	VVQEALDKA
KQADRRIKLYAVEKNPN	IKLYAVEKN	IKLYAVEKN
ERSPLLSEPIDGGAGGN	LLSEPIDGG	LLSEPIDGG
LLPKLHIVKVVAKKYRN	LHIVKVVAK	LHIVKVVAK
DSLGQFTVDKNGVLK	LGQFTVDKN	LGQFTVDKN
RPPINMEELDESYQ	INMEELDES	INMEELDES
AKEDIVTEQIDFSAA	IVTEQIDFS	IVTEQIDFS
KRIANLQTDLSDG	IANLQTDLS	IANLQTDLS
EAERLRRQVQDESQR	LRRQVQDES	LRRQVQDES
EKLEKREAQLLSLSKE	REAQLLSLS	REAQLLSLS
VADISVAKIDPLAPLD	ISVAKIDPL	ISVAKIDPL
ARGAVRLQRPFLRSPL	VRLQRPFLR	VRLQRPFLR
GSREIKSQQSEVTR	IKSQQSEVT	IKSQQSEVT
MAKLKQQKYEINVL	LKQQKYEIN	LKQQKYEIN
LAGLGLQQLDEGLF	LGLQQLDEG	LGLQQLDEG
VRKFTSQLLDQGTSQ	FTSQLLDQG	FTSQLLDQG
TPKIVMFTIDIGEAPK	IVMFTIDIG	IVMFTIDIG
SRVLVEQQQDRARR	LVEQQQDRA	LVEQQQDRA
KITELRVQKLSVSKP	LRVQKLSVS	LRVQKLSVS
LEILPQELASSEQR	ILPQELASS	ILPQELASS
DGIAIQQISAGTSH	IAIQQISAG	IAIQQISAG
STNKLEKQILDQTSE	LEKQILDQT	LEKQILDQT
SLRELHLDHNQISR	LRELHLDHN	LRELHLDHN
LPSVLSQIEQDFITSLLP	LSQIEQDFI	LSQIEQDFI
GEEYLVKQGIDLSPW	LVKQGIDLS	LVKQGIDLS
ELRVQKLSVSKPT	LRVQKLSVS	LRVQKLSVS
LRVLQLMENQIGAVE	LQLMENQIG	LQLMENQIG
YSGPLKFLHQDIDSGQGIR	FLHQDIDSG	FLHQDIDSG
SKSIIKHSIDKSKSV	IIKHSIDKS	IIKHSIDKS
RDPVRDFPFELIPEPP	VRDFPFELI	VRDFPFELI
SIKMEIVDHALH	IKMEIVDHA	IKMEIVDHA
EPKQASVTYQKPDKQEE	VTYQKPDKQ	VTYQKPDKQ
SDGIMVARGDLGIEIPA	IMVARGDLG	IMVARGDLG
GARVVLVAVDKGVFV	VVLVAVDKG	VVLVAVDKG
GIGILKQAIDKMQMN	ILKQAIDKM	ILKQAIDKM
DHLRKEASDPQPEE	LRKEASDPQ	LRKEASDPQ
GVLRIQNLDQSCQG	LRIQNLDQS	LRIQNLDQS
LKSLKDQLTDLSNSLE	LKDQLTDLS	LKDQLTDLS
AARGAVRLQRPFLRSPL	VRLQRPFLR	VRLQRPFLR
DATVRAVPVGEK	VRAVPVGEK	VRAVPVGEK
IKRLKAADIDQEVK	LKAADIDQE	LKAADIDQE
TVIRSLTLDAAPDHN	IRSLTLDAA	IRSLTLDAA
ISAKLNKPFLFDTKP	KLNKPFLFD	AKLNKPFLF
VPVTLNAQTIDVNQE	LNAQTIDVN	LNAQTIDVN
PEKKKVDKLNAAHYSTGKV	VDKLNAAHY	VDKLNAAHY
DGEKTIIQNPTDQQKKD	IIQNPTDQQ	IIQNPTDQQ
DKITELRVQKLSVSKP	LRVQKLSVS	LRVQKLSVS
VVIGHVDSGKST	VVIGHVDSG	VVIGHVDSG
DPLSLKKFRLDPATG	LKKFRLDPA	LKKFRLDPA
QPDSIVGIVAVDKSVNL	VGIVAVDKS	VGIVAVDKS
TVQRAQHVFQHAVPQE	HVFQHAVPQ	HVFQHAVPQ
TGETIRSQNVMAAAS	IRSQNVMAA	IRSQNVMAA
GQPEVFQEMLSML	EVFQEMLSM	EVFQEMLSM
KGKVNSIIIDNCKK	VNSIIIDNC	VNSIIIDNC
QMPIIIAGNDQQKK	IIIAGNDQQ	IIIAGNDQQ
DVGKKIEITSVDLALGNET	IEITSVDLA	IEITSVDLA
STNSLKVQVVDVNDNAPV	LKVQVVDVN	LKVQVVDVN
RVVVITQNIDELHRK	VITQNIDEL	VITQNIDEL
SHNKIKSQKIDYGVFA	IKSQKIDYG	IKSQKIDYG
ERRKIEIQEVNEGKEEPG	IEIQEVNEG	IEIQEVNEG
QVGLVQYNSDPT	LVQYNSDPT	LVQYNSDPT
IHSIVTPEFVDLSVPRT	VTPEFVDLS	VTPEFVDLS
ITELRVQKLSVSKPTV	LRVQKLSVS	LRVQKLSVS
VTDSLRESEIDKATEHKH	LRESEIDKA	LRESEIDKA
DGPKKTISVARLEKAAQTR	ISVARLEKA	ISVARLEKA
DKLTVTSQNLQLENL	VTSQNLQLE	VTSQNLQLE
GGVARLFTKVQQIRRAEPN	TKVQQIRRA	TKVQQIRRA
RLAGLGLQQLDEGLF	LGLQQLDEG	LGLQQLDEG
SIWAVRPQDLDTCDPR	VRPQDLDTC	VRPQDLDTC
KRIQYQLVDISQD	IQYQLVDIS	IQYQLVDIS
VVVYLQKLDTAYDDLG	VYLQKLDTA	VYLQKLDTA
AQYTLMAQAVDRDTNRPL	LMAQAVDRD	LMAQAVDRD
VPSTAIREISLLKELRHP	IREISLLKE	IREISLLKE
RSEKELNHLAVDEASG	LNHLAVDEA	LNHLAVDEA
DGKRIQYQLVDISQ	IQYQLVDIS	IQYQLVDIS
NKEEIRRSMIDGNKG	IRRSMIDGN	IRRSMIDGN
IIKRARQNHLFEQYRE	ARQNHLFEQ	ARQNHLFEQ
EDDLKAIIKPQYVDQIPK	IKPQYVDQI	IKPQYVDQI
ENIIALQENELKKK	IALQENELK	IALQENELK
KSKMQEQQADLQRR	MQEQQADLQ	MQEQQADLQ
EELQVIQPDKSVLVA	LQVIQPDKS	LQVIQPDKS
FVPIKVEQIEAGTPGRL	IKVEQIEAG	IKVEQIEAG
DGDTIVNVQQIDDGWMY	VNVQQIDDG	VNVQQIDDG
NYVFPIQTLDCKRKE	FPIQTLDCK	FPIQTLDCK
SGQAKETIPLQETSL	KETIPLQET	QAKETIPLQ
ETVPEYNLSITARDAGTPS	LSITARDAG	LSITARDAG
KLPIGTQQIRVGVVQ	IGTQQIRVG	IGTQQIRVG
ERAQQVAVQEQEIARREK	VAVQEQEIA	VAVQEQEIA
KKVVVYLQKLDTAYDDLG	VYLQKLDTA	VYLQKLDTA
EDVIAEPEGTHS	VIAEPEGTH	VIAEPEGTH
LKDEVLKIMPVQKQTRAG	LKIMPVQKQ	LKIMPVQKQ
FRYVVISQGLDKPRAI	VISQGLDKP	VISQGLDKP
SEGQILEQPLDPSLIPK	ILEQPLDPS	ILEQPLDPS
VPGQVQVYELQPSNLEAD	VQVYELQPS	VQVYELQPS
IPQKIAVQPGTVGPQGR	IAVQPGTVG	IAVQPGTVG
INTEVVACSVDSQFTH	VVACSVDSQ	VVACSVDSQ
KLLDPEDVAVQL	LDPEDVAVQ	LDPEDVAVQ
ERSPLLSEPIDGGAG	LLSEPIDGG	LLSEPIDGG
WKIKLQVLDPVPKPV	IKLQVLDPV	IKLQVLDPV
DAMLMAVQLLDSSN	MAVQLLDSS	MAVQLLDSS
SNADQLMENIGAIQVL	DQLMENIGA	DQLMENIGA
GVDRYISKYELDKAFSDR	ISKYELDKA	ISKYELDKA
VVSTLRLQHVDRPLSV	LRLQHVDRP	LRLQHVDRP
NRKRITNQMTDSSRERP	ITNQMTDSS	ITNQMTDSS
EKPVYIQDLDEIGQLA	VYIQDLDEI	VYIQDLDEI
EEELQVIQPDKSVLV	LQVIQPDKS	LQVIQPDKS
APLKEIKVTSSRRF	LKEIKVTSS	LKEIKVTSS
EVQRQLAIQRLQEQEKE	LAIQRLQEQ	LAIQRLQEQ
EKLPIGTQQIRVGVV	IGTQQIRVG	IGTQQIRVG
SEERKLVSIVHGCRSLR	LVSIVHGCR	LVSIVHGCR
KVVVYLQKLDTAYDDLGN	VYLQKLDTA	VYLQKLDTA
GKINSITVDNCKKLG	INSITVDNC	INSITVDNC
QDVKYGDPITQCW	VKYGDPITQ	VKYGDPITQ
SVTGSREIKSQQSEVTR	IKSQQSEVT	IKSQQSEVT
KAGLLELKIEKTMKEKEEL	LKIEKTMKE	LKIEKTMKE
KQVIDVLETDKHFREK	IDVLETDKH	IDVLETDKH
STLRLQHVDRPLS	LRLQHVDRP	LRLQHVDRP
GTREILSEENEMQPNGK	ILSEENEMQ	ILSEENEMQ
GMEEVIVAQVDHGLG	VIVAQVDHG	VIVAQVDHG
HINIVVIGHVDSGKSTT	VVIGHVDSG	VVIGHVDSG
HGQITQQELDTVVKT	ITQQELDTV	ITQQELDTV
NRKRITNQMTDSSRER	ITNQMTDSS	ITNQMTDSS
EGDIQQFLITGD	DIQQFLITG	IQQFLITGD
REIIHKALIDRNIQA	IHKALIDRN	IHKALIDRN
KELGYTVKKHLQDLSGRIS	VKKHLQDLS	VKKHLQDLS
YDTNKKQINVARLDGSFKN	INVARLDGS	INVARLDGS
LPTAAAAAGLLGHANL	AAAAGLLGH	AAAAGLLGH
SIIIRVQSPDGVKR	IRVQSPDGV	IRVQSPDGV
DEVRAIRRSFIDGSGSQ	IRRSFIDGS	IRRSFIDGS
LEELARQAVDRALA	LARQAVDRA	LARQAVDRA
IPEISIQDMTAQVTSPSG	ISIQDMTAQ	ISIQDMTAQ
MTVTRLVNTLKEGKR	TRLVNTLKE	VTRLVNTLK
HLEEPLSLQELDTSSGV	LSLQELDTS	LSLQELDTS
TGRLEILQIHTKNMKL	LEILQIHTK	LEILQIHTK
HDNTYTVKYTPVQQGPVG	VKYTPVQQG	VKYTPVQQG
RSEKELNHLAVDEASGVVY	LNHLAVDEA	LNHLAVDEA
IRRSLGLTPVDRSKGPE	LGLTPVDRS	LGLTPVDRS
VPIKVEQIEAGTPGR	IKVEQIEAG	IKVEQIEAG
FMVINSVAFDHADPSIF	VAFDHADPS	INSVAFDHA
KAEMIIEQNTDGVNFY	IIEQNTDGV	IIEQNTDGV
ITTGKIYQHVINKERRG	IYQHVINKE	IYQHVINKE
RKQEIKRLSTEHSSVSE	IKRLSTEHS	IKRLSTEHS
AGDKEVVIAQNDKHTGPV	VVIAQNDKH	VVIAQNDKH
VIGQLLLHTVKHGEK	LLLHTVKHG	LLLHTVKHG
LPLRIELTDTTLEQ	LRIELTDTT	LRIELTDTT
AVKMLKSDATEKDLSD	LKSDATEKD	LKSDATEKD
VSVGIHKEDIDAAIET	IHKEDIDAA	IHKEDIDAA
LAQIKNNNIDAAIEN	IKNNNIDAA	IKNNNIDAA
SQVPIVFENTDLHSY	IVFENTDLH	IVFENTDLH
VVREIENQKTDAASKP	IENQKTDAA	IENQKTDAA
VDQLTAQLADLAARGE	LTAQLADLA	LTAQLADLA
DDPSYVNVQNLDKARQA	VNVQNLDKA	VNVQNLDKA
RPQALSRQALDSEEE	LSRQALDSE	LSRQALDSE
YDQKLTLQPVDNSTIS	LTLQPVDNS	LTLQPVDNS
GTNRIEVSKLDGQHRQ	IEVSKLDGQ	IEVSKLDGQ
VDRYISKYELDKAFSDR	ISKYELDKA	ISKYELDKA
GVAGHKEAHILRVLPGHS	AHILRVLPG	AHILRVLPG
SEGQILEQPLDPSLIP	ILEQPLDPS	ILEQPLDPS
VEEGLHPQIIIRAF	LHPQIIIRA	LHPQIIIRA
VPPEVTVLTNSPVE	VTVLTNSPV	VTVLTNSPV
EGSEIRLAKVDATEESD	IRLAKVDAT	IRLAKVDAT
ISKIREEYPDRIMNT	IREEYPDRI	IREEYPDRI
QQRLKSQDLELSWN	LKSQDLELS	LKSQDLELS
IPAGARHLLIQEVDATSHH	LLIQEVDAT	LLIQEVDAT
AAHGVLLQALDEMRAD	VLLQALDEM	VLLQALDEM
GILNPSQPGQSSSSSQT	LNPSQPGQS	LNPSQPGQS
KSHKATVHIQVNDVNEYA	VHIQVNDVN	VHIQVNDVN
VPVTLNAQTIDVNQET	LNAQTIDVN	LNAQTIDVN
LNEQLRAAYTSASFRHM	LRAAYTSAS	LRAAYTSAS
KEVQNQLVDREHK	VQNQLVDRE	VQNQLVDRE
KAVKAGDIDAKTRRR	VKAGDIDAK	VKAGDIDAK
GKRIQYQLVDISQD	IQYQLVDIS	IQYQLVDIS
EKPVYIQDLDEIGQL	VYIQDLDEI	VYIQDLDEI
WEKNRKLKSFNLSALE	LKSFNLSAL	LKSFNLSAL
KVPTISINKTDGCHA	ISINKTDGC	ISINKTDGC
GVYGFEYYPMVPG	VYGFEYYPM	FEYYPMVPG
AGLLELKIEKTMKEKE	LKIEKTMKE	LKIEKTMKE
HEVRKMTLDRSE	VRKMTLDRS	VRKMTLDRS
GALANIAVDKANL	LANIAVDKA	LANIAVDKA
EQGRVRYLSTDPQHHA	VRYLSTDPQ	VRYLSTDPQ
RYMAPEVLDESLNKN	MAPEVLDES	MAPEVLDES
SIMFAQHVDSIVEF	MFAQHVDSI	MFAQHVDSI
GVLRIQNLDQSCQ	LRIQNLDQS	LRIQNLDQS
DGKRIQYQLVDISQDNA	IQYQLVDIS	IQYQLVDIS
EGVAGHKEAHILRVLPGHS	AHILRVLPG	AHILRVLPG
KLEVEHVMMRKIIKK	VEHVMMRKI	VEHVMMRKI
IAQLSQQSLDFVKIIT	LSQQSLDFV	LSQQSLDFV
RAGTVRRQAVDVSP	VRRQAVDVS	VRRQAVDVS
YLPVQFQSPDKAETQ	VQFQSPDKA	VQFQSPDKA
TNRIEVSNLDGSLRK	IEVSNLDGS	IEVSNLDGS
DVKGIKVQSVDKQYN	IKVQSVDKQ	IKVQSVDKQ
DSLQPATDLLTRSELPQS	LLTRSELPQ	LQPATDLLT
SELLRFQVTDLDEEY	LRFQVTDLD	LRFQVTDLD
KGPLLRSQSTSEQEKR	LRSQSTSEQ	LRSQSTSEQ
GSREIKSQQSEVTRI	IKSQQSEVT	IKSQQSEVT
RAGTVRRQAVDVSPL	VRRQAVDVS	VRRQAVDVS
NVGDKKGKIVDAVIQEHQ	IVDAVIQEH	IVDAVIQEH
GKRIQYQLVDISQDNAL	IQYQLVDIS	IQYQLVDIS
SIDKKISRLDAEL	KKISRLDAE	IDKKISRLD
LRRSIVVIHPDTGREL	IVVIHPDTG	IVVIHPDTG
ATPLLMQALPMGALP	LLMQALPMG	LLMQALPMG
ALKRIHKELNDLARDPPAQ	IHKELNDLA	IHKELNDLA
DTNKKQINVARLDGSFKN	INVARLDGS	INVARLDGS
DGLNSLTYQVLDVQRYP	LTYQVLDVQ	LTYQVLDVQ
LVAGIPSECDCKNDA	IPSECDCKN	IPSECDCKN
KRKIQSQFTDAQKH	IQSQFTDAQ	IQSQFTDAQ
VDQLTAQLADLAARGEG	LTAQLADLA	LTAQLADLA
AAKELARQNMDLGFK	LARQNMDLG	LARQNMDLG
EAQGALANIAVDKANLE	LANIAVDKA	LANIAVDKA
KQKLEKAENQVLAMRKQS	LEKAENQVL	AENQVLAMR
VPPEVTVLTNSPV	VTVLTNSPV	VTVLTNSPV
HINIVVIGHVDSGKS	VVIGHVDSG	VVIGHVDSG
DVKKELTYQNTDLSEIK	LTYQNTDLS	LTYQNTDLS
RNIDNPALADIYTEHAHQ	LADIYTEHA	LADIYTEHA
KQINVARLDGSFKNA	INVARLDGS	INVARLDGS
MEAVVNLYQEVMKHAD	NLYQEVMKH	LYQEVMKHA
YPTPDISWSKLDGSLPP	ISWSKLDGS	ISWSKLDGS
AKSKIEMEETDKEQLT	IEMEETDKE	IEMEETDKE
RDGEIRYSIRDGSGVG	IRYSIRDGS	IRYSIRDGS
SRNEKLDQLQLEG	EKLDQLQLE	EKLDQLQLE
RQIVLSKVDQSLHTN	IVLSKVDQS	IVLSKVDQS
TPDFLLSQSVDQLARPP	LLSQSVDQL	LLSQSVDQL
NAVVRNTQIDNSWG	VRNTQIDNS	VRNTQIDNS
NLPGLMDMQAVDRAQPL	MDMQAVDRA	MDMQAVDRA
AKEELERQAVDQIKSQ	LERQAVDQI	LERQAVDQI
RPPINMEELDESYQK	INMEELDES	INMEELDES
RDERLQGETLDQQLGR	LQGETLDQQ	LQGETLDQQ
NVHGTILANANIDVVDVR	LANANIDVV	LANANIDVV
APLHIQLVDAHEAPP	LHIQLVDAH	LHIQLVDAH
HQSSVKLREQILDLS	LREQILDLS	LREQILDLS
RGAVRLQRPFLRSPL	VRLQRPFLR	VRLQRPFLR
DGDTIVNVQQIDDG	VNVQQIDDG	VNVQQIDDG
SEGQILEQPLDPS	ILEQPLDPS	ILEQPLDPS
ILDGKRIQYQLVDISQ	IQYQLVDIS	IQYQLVDIS
RRDIRILVLDDTNHER	IRILVLDDT	IRILVLDDT
DVEQGRVRYLSTDPQH	VRYLSTDPQ	VRYLSTDPQ
ADKGKINPASLDKAMSIP	INPASLDKA	INPASLDKA
RPHDNIVISPHG	DNIVISPHG	HDNIVISPH
DTKLHEIYIQAKDKGANPE	IYIQAKDKG	IYIQAKDKG
QDSHNMQFLNTGSFN	HNMQFLNTG	HNMQFLNTG
EVRAIRRSFIDGSGSQ	IRRSFIDGS	IRRSFIDGS
RVTADQLRKAPNR	VTADQLRKA	VTADQLRKA
LGQIYQSWLDKSTPY	IYQSWLDKS	IYQSWLDKS
GNDIALIKLSRSAQLGD	IALIKLSRS	IALIKLSRS
VLHGYEAVKEALIDLGEE	VKEALIDLG	VKEALIDLG
AVNIIFPEKIDMTTFS	IFPEKIDMT	IFPEKIDMT
EEYTRTSQELQMKRTA	YTRTSQELQ	YTRTSQELQ
DRYISKYELDKAFSDRN	ISKYELDKA	ISKYELDKA
TGLLLTLQPEQKFQKVK	LTLQPEQKF	LTLQPEQKF
ETVIRSLTLDAAPD	IRSLTLDAA	IRSLTLDAA
GLNSLTYQVLDVQRYP	LTYQVLDVQ	LTYQVLDVQ
RLRGQLKQWLDLHLH	QLKQWLDLH	LKQWLDLHL
FNSIMKCDVDIRKD	IMKCDVDIR	IMKCDVDIR
SQKSAINRMVIDEQQSPD	INRMVIDEQ	INRMVIDEQ
MVVSEVDIAKADP	VSEVDIAKA	VSEVDIAKA
TTGPIMAQLLDNNLPR	IMAQLLDNN	IMAQLLDNN
RVVVITQNIDELHR	VITQNIDEL	VITQNIDEL
VVVYLQKLDTAYDDL	VYLQKLDTA	VYLQKLDTA
IAEIKIQGLDSS	IKIQGLDSS	IKIQGLDSS
SPELRQQLQQKQQ	LRQQLQQKQ	LRQQLQQKQ
GVDRYISKYELDKAFS	ISKYELDKA	ISKYELDKA
VPTKLEPISILYLDKGVVT	ISILYLDKG	ISILYLDKG
NPRRLLQCQNVDISRPLN	LQCQNVDIS	LQCQNVDIS
ALKRINKELSDLARDPP	INKELSDLA	INKELSDLA
RYNIRQQTPDKPSP	IRQQTPDKP	IRQQTPDKP
INVARLDGSFKNAVVQ	LDGSFKNAV	INVARLDGS
KEELERQAVDQIKS	LERQAVDQI	LERQAVDQI
AHRHLRRQRIDPV	LRRQRIDPV	LRRQRIDPV
TPHGIILDSVDAAFI	IILDSVDAA	IILDSVDAA
TDGQLVSQKSDSSKD	LVSQKSDSS	LVSQKSDSS
VVRLQLEATERQR	LQLEATERQ	LQLEATERQ
INVARLDGSFKNAVVQG	LDGSFKNAV	INVARLDGS
HAPITTMKISSKK	ITTMKISSK	ITTMKISSK
RKQEEVSAVVLQRAYRG	VSAVVLQRA	VSAVVLQRA
TNRHEVRKMTLDRSE	VRKMTLDRS	VRKMTLDRS
KDRVLKKQDAFYK	LKKQDAFYK	VLKKQDAFY
TPPDQLVIANIDQSDF	LVIANIDQS	LVIANIDQS
KQINVARLDGSFK	INVARLDGS	INVARLDGS
APPGVETDLIDVGFT	VETDLIDVG	VETDLIDVG
ESRDKLPQPVQPDPVS	KLPQPVQPD	PQPVQPDPV
HAPITTMKISSKKQQL	ITTMKISSK	ITTMKISSK
RTPHFLRIQNVEVNAG	LRIQNVEVN	LRIQNVEVN
KADIALIKIDHQG	IALIKIDHQ	IALIKIDHQ
APISAKLVANMLSVAG	LVANMLSVA	LVANMLSVA
EEIHTQFLDHLLT	IHTQFLDHL	IHTQFLDHL
LPKDLQIISTDESQV	LQIISTDES	LQIISTDES
GLHRLVVQVNDSGQPSQS	LVVQVNDSG	LVVQVNDSG
VEQGRVRYLSTDPQHHAYD	VRYLSTDPQ	VRYLSTDPQ
DEKQRKDKVFQGNFD	QRKDKVFQG	QRKDKVFQG
AKTMRRNTILRQARN	MRRNTILRQ	MRRNTILRQ
ALITQQDLAPQQRA	ITQQDLAPQ	ITQQDLAPQ
YKKALYLQYTDETFR	LYLQYTDET	LYLQYTDET
VQRLQAQVVDLQAKM	LQAQVVDLQ	LQAQVVDLQ
GGVVTQPLLHKVKSRVR	VVTQPLLHK	VVTQPLLHK
IAKKIHPQTIIAGWR	IHPQTIIAG	IHPQTIIAG
RRINFQTPDSGLR	INFQTPDSG	INFQTPDSG
GRLDKLTVTSQNLQ	LDKLTVTSQ	LDKLTVTSQ
AQQVLHLQVLQLQQ	LHLQVLQLQ	LHLQVLQLQ
KATVHIQVNDVNE	VHIQVNDVN	VHIQVNDVN
DGDTIVNVQQIDDGWMYG	VNVQQIDDG	VNVQQIDDG
WNQSFLFQGRDGATSFSED	FLFQGRDGA	FLFQGRDGA
AAKELARQNMDLGFKL	LARQNMDLG	LARQNMDLG
EKLPIGTQQIRVGVVQ	IGTQQIRVG	IGTQQIRVG
KNVVTREHLDRMKN	VTREHLDRM	VTREHLDRM
EQGRVRYLSTDPQHH	VRYLSTDPQ	VRYLSTDPQ
VDGKLTYQEIWTSLG	LTYQEIWTS	LTYQEIWTS
KRKGLVYIQQTDDSLIH	VYIQQTDDS	VYIQQTDDS
GNRLQRIKVENTEENRR	IKVENTEEN	IKVENTEEN
INRLQQEATEHATES	LQQEATEHA	LQQEATEHA
DKGRLSKDDIDRMVQE	LSKDDIDRM	LSKDDIDRM
LKKYVTDIQPSEQNES	VTDIQPSEQ	VTDIQPSEQ
VPLDEAVTLRVPDMPVR	VTLRVPDMP	VTLRVPDMP
FPTYTLVVQAADLQGEG	LVVQAADLQ	LVVQAADLQ
KKHRIRAVATQGSFNS	IRAVATQGS	IRAVATQGS
LLVAEGQRTTEGTHKK	AEGQRTTEG	AEGQRTTEG
GQKLSIPQITTKHSGLYA	IPQITTKHS	LSIPQITTK
SGIALSRLAQERKAWRKDH	IALSRLAQE	IALSRLAQE
EKLRDVMVDRHK	LRDVMVDRH	LRDVMVDRH
PSYVNVQNLDKARQA	VNVQNLDKA	VNVQNLDKA
DPSYVNVQNLDKARQ	VNVQNLDKA	VNVQNLDKA
FGRLVNLQHLDLLNNK	VNLQHLDLL	VNLQHLDLL
ERMLAAQGVDPGL	LAAQGVDPG	LAAQGVDPG
TVRRQAVDVSPLRR	VRRQAVDVS	VRRQAVDVS
VVHSIELQATDGHDRP	IELQATDGH	IELQATDGH
IPNAIRLVAPDLGIL	IRLVAPDLG	IRLVAPDLG
GDVQVLGLVHTQKLGVIG	VHTQKLGVI	VHTQKLGVI
IEDVRNQCTDHGAD	VRNQCTDHG	VRNQCTDHG
DGDTIVNVQQIDDGWM	VNVQQIDDG	VNVQQIDDG
LANIKMLEIDPQK	IKMLEIDPQ	IKMLEIDPQ
GPIRKKLKIIPEDQSWG	LKIIPEDQS	LKIIPEDQS
VPYEIKVQAVNSQGKGPEP	IKVQAVNSQ	IKVQAVNSQ
ATPLLMQALPMGAL	LLMQALPMG	LLMQALPMG
NDSIQAQKNDVCRPG	IQAQKNDVC	IQAQKNDVC
VGKRMYEQLCDRQRE	MYEQLCDRQ	MYEQLCDRQ
GYGKAPYILPLQTDTAHTP	ILPLQTDTA	ILPLQTDTA
VVSTLRLQHVDRPL	LRLQHVDRP	LRLQHVDRP
EKLEKREAQLLSLSKEK	REAQLLSLS	REAQLLSLS
EEAERLRRQVQDESQR	LRRQVQDES	LRRQVQDES
GKQIHGEQLDPHVT	IHGEQLDPH	IHGEQLDPH
GGGGAELHTEKTECGRYG	LHTEKTECG	LHTEKTECG
YPKANIPDRRPSLS	NIPDRRPSL	PKANIPDRR
SFNRPVDVLVPSVSLQAFK	VDVLVPSVS	VDVLVPSVS
VIKEISVAKIDAVAPL	ISVAKIDAV	ISVAKIDAV
FVPYEIKVQAVNSQGKG	IKVQAVNSQ	IKVQAVNSQ
SGPGIVSVQSIQVNDG	VSVQSIQVN	VSVQSIQVN
NSLTYQVLDVQRYPL	LTYQVLDVQ	LTYQVLDVQ
KQKLEKAENQVLAMRK	LEKAENQVL	LEKAENQVL
VSGPKVDVEVPDVSLEGPE	VDVEVPDVS	VDVEVPDVS
INIVVIGHVDSGKS	VVIGHVDSG	VVIGHVDSG
LADLQKQVTDLEAERE	LQKQVTDLE	LQKQVTDLE
EDLPVITIDPASPQ	LPVITIDPA	LPVITIDPA
VENIERLKVDKGRQPG	IERLKVDKG	IERLKVDKG
KDRVLKKQDAFYKEQ	LKKQDAFYK	LKKQDAFYK
EVLQKQLLDLPLDT	LQKQLLDLP	LQKQLLDLP
ECLKRNHGMGDTSIK	LKRNHGMGD	LKRNHGMGD
APLHIQLVDAHEAPPT	LHIQLVDAH	LHIQLVDAH
DVDEKADIALIKIDHQGK	IALIKIDHQ	IALIKIDHQ
EEPLSLQELDTSSGVL	LSLQELDTS	LSLQELDTS
IPEISIQDMTAQVTSPS	ISIQDMTAQ	ISIQDMTAQ
RSRPVINIQKTITVTPN	INIQKTITV	INIQKTITV
EAERLRRQVQDESQRKR	LRRQVQDES	LRRQVQDES
GPLKFLHQDIDSGQGIR	FLHQDIDSG	FLHQDIDSG
KRSEFRKQPVGHSR	FRKQPVGHS	FRKQPVGHS
AQGALANIAVDKAN	LANIAVDKA	LANIAVDKA
NVPLVIQMTDDEKYL	LVIQMTDDE	LVIQMTDDE
APLHSLASQALEHGLPDPG	LASQALEHG	LASQALEHG
LRVIHLQFNNIAS	IHLQFNNIA	IHLQFNNIA
KPISDVLPTFTPLPALPDN	LPTFTPLPA	LPTFTPLPA
TNKKQINVARLDGSFKN	INVARLDGS	INVARLDGS
ETIEVSKIDGSHRT	IEVSKIDGS	IEVSKIDGS
[truncated: 50 more rows]
